# Supplementary material for: 1′,3′,4′,5′,7′,8′-Hexafluoro-1,1′′,2,2′′,3,3′′,4,4′′-octa­phenyl-2′,6′-dihydro­dispiro­[cyclo­penta-1,3-diene-5,2′-naphthalene-6′,5′′-cyclo­penta-1′′,3′′-diene] dichloro­methane monosolvate
Source: Acta Crystallogr Sect E Struct Rep Online. 2011 Jul 30;67(Pt 8):o2208. doi: 10.1107/S1600536811030285 (PMC3213637; doi:10.1107/S1600536811030285)
Supplement: Supplementary file 1 [file e-67-o2208-sup1.cif]

##############################################################################
#                                                                            #
# This CIF contains the data in a paper accepted for publication in          #
# Acta Crystallographica Section E. It conforms to the requirements of       #
# Notes for Authors for Acta Crystallographica Section E, and has been       #
# peer reviewed under the auspices of the IUCr Commission on Journals.       #
#                                                                            #
# Full details of the Crystallographic Information File format               #
# are given in the paper "The Crystallographic Information File (CIF):       #
# a New Standard Archive File for Crystallography" by S. R. Hall, F. H.      #
# Allen and I. D. Brown [Acta Cryst. (1991), A47, 655-685].                  #
#                                                                            #
# The current version of the core CIF dictionary is obtainable from          #
# ftp://ftp.iucr.org/pub/cif_core.dic.                                       #
#                                                                            #
# Software is freely available for graphical display of the structure(s)     #
# in this CIF. For information consult the CIF software page                 #
# http://www.iucr.org/resources/cif/software.                                #
#                                                                            #
# This file may be used for bona fide research purposes within the           #
# scientific community so long as proper attribution is given to the journal # 
# article from which it was obtained.                                        #
#                                                                            #
##############################################################################
data_I
_audit_creation_method     SHELXL-97
_chemical_name_systematic
;
1',3',4',5',7',8'-hexafluoro-2,2'',3,3'',4,4'',5,5''-
octaphenyldispiro[cyclopentane-1,2'-naphthalene-6',1''-cyclopentane]-
2,2'',4,4''-tetraene
;
_chemical_name_common
;
1',3',4',5',7',8'-Hexafluoro-1,1'',2,2'',3,3'',4,4''-octaphenyl-2',6'-
dihydrodispiro[cyclopenta-1,3-diene-5,2'-naphthalene-6',5''-cyclopenta-
1'',3''-diene] dichloromethane monosolvate
;
_chemical_formula_moiety     'C66 H40 F6, C H2 Cl2'
_chemical_formula_sum     'C67 H42 Cl2 F6'
_chemical_formula_iupac     'C66 H40 F6, C H2 Cl2'
_chemical_formula_weight     1031.91
_chemical_melting_point     ?
_symmetry_cell_setting     triclinic
_symmetry_space_group_name_H-M     'P -1'
loop_
    _symmetry_equiv_pos_as_xyz
    'x, y, z'
    '-x, -y, -z'
_cell_length_a     9.1652(18)
_cell_length_b     11.814(2)
_cell_length_c     12.353(3)
_cell_angle_alpha     79.67(3)
_cell_angle_beta     73.38(3)
_cell_angle_gamma     84.91(3)
_cell_volume     1259.9(4)
_cell_formula_units_Z     1
_cell_measurement_reflns_used     17659
_cell_measurement_theta_min     1.75
_cell_measurement_theta_max     27.48
_cell_measurement_temperature     173(2)
_exptl_crystal_description     block
_exptl_crystal_colour     'pale yellow'
_exptl_crystal_size_max     0.28
_exptl_crystal_size_mid     0.26
_exptl_crystal_size_min     0.18
_exptl_crystal_density_diffrn     1.360
_exptl_crystal_density_meas     ?
_exptl_crystal_density_method     'not measured'
_exptl_crystal_F_000     532
_exptl_absorpt_coefficient_mu     0.195
_exptl_absorpt_correction_type     multi-scan
_exptl_absorpt_process_details     '(ABSCOR; Higashi, 1995)'
_exptl_absorpt_correction_T_min     0.9473
_exptl_absorpt_correction_T_max     0.9657
_exptl_special_details
;
;
_diffrn_ambient_temperature     173(2)
_diffrn_radiation_type     MoK\a
_diffrn_radiation_wavelength     0.71069
_diffrn_radiation_source     'fine-focus sealed tube'
_diffrn_radiation_monochromator     graphite
_diffrn_measurement_device_type     'Rigaku R-AXIS RAPID IP area-detector'
_diffrn_measurement_method     '\w scans at fixed \c = 45\%'
_diffrn_detector_area_resol_mean     ?
_diffrn_reflns_number     10301
_diffrn_reflns_av_R_equivalents     0.0730
_diffrn_reflns_av_sigmaI/netI     0.0932
_diffrn_reflns_theta_min     2.26
_diffrn_reflns_theta_max     27.48
_diffrn_reflns_theta_full     27.48
_diffrn_measured_fraction_theta_max     0.997
_diffrn_measured_fraction_theta_full     0.997
_diffrn_reflns_limit_h_min     -11
_diffrn_reflns_limit_h_max     11
_diffrn_reflns_limit_k_min     -15
_diffrn_reflns_limit_k_max     15
_diffrn_reflns_limit_l_min     -16
_diffrn_reflns_limit_l_max     16
_diffrn_standards_number     ?
_diffrn_standards_interval_count     ?
_diffrn_standards_interval_time     ?
_diffrn_standards_decay_%     ?
_refine_special_details
;
Refinement of <i>F</i>^2^ against ALL reflections. The weighted <i>R</i>-factor
<i>wR</i> and goodness of fit <i>S</i> are based on <i>F</i>^2^, conventional
<i>R</i>-factors <i>R</i> are based on <i>F</i>, with <i>F</i> set to zero for
negative <i>F</i>^2^. The threshold expression of <i>F</i>^2^ >
\s(<i>F</i>^2^) is used only for calculating <i>R</i>-factors(gt) <i>etc</i>.
and is not relevant to the choice of reflections for refinement.
<i>R</i>-factors based on <i>F</i>^2^ are statistically about twice as large
as those based on <i>F</i>, and <i>R</i>- factors based on ALL data will be
even larger.
;
_reflns_number_total     5748
_reflns_number_gt     4416
_reflns_threshold_expression     I>2\s(I)
_refine_ls_structure_factor_coef     Fsqd
_refine_ls_matrix_type     full
_refine_ls_R_factor_all     0.1204
_refine_ls_R_factor_gt     0.0916
_refine_ls_wR_factor_gt     0.1979
_refine_ls_wR_factor_ref     0.2129
_refine_ls_goodness_of_fit_ref     1.150
_refine_ls_restrained_S_all     1.150
_refine_ls_number_reflns     5748
_refine_ls_number_parameters     352
_refine_ls_number_restraints     3
_refine_ls_hydrogen_treatment     constr
_refine_ls_weighting_scheme     calc
_refine_ls_weighting_details
         'calc w=1/[\s^2^(Fo^2^)+(0.0807P)^2^+0.7579P] where P=(Fo^2^+2Fc^2^)/3'
_atom_sites_solution_hydrogens     geom
_atom_sites_solution_primary     direct
_atom_sites_solution_secondary     difmap
_refine_ls_shift/su_max     0.000
_refine_ls_shift/su_mean     0.000
_refine_diff_density_max     0.362
_refine_diff_density_min     -0.417
_refine_ls_extinction_method     none
_refine_ls_extinction_coef     ?
loop_
    _atom_type_symbol
    _atom_type_description
    _atom_type_scat_dispersion_real
    _atom_type_scat_dispersion_imag
    _atom_type_scat_source
    'C' 'C' 0.0033 0.0016
                         'International Tables Vol C Tables 4.2.6.8 and 6.1.1.4'
    'H' 'H' 0.0000 0.0000
                         'International Tables Vol C Tables 4.2.6.8 and 6.1.1.4'
    'Cl' 'Cl' 0.1484 0.1585
                         'International Tables Vol C Tables 4.2.6.8 and 6.1.1.4'
    'F' 'F' 0.0171 0.0103
                         'International Tables Vol C Tables 4.2.6.8 and 6.1.1.4'
_computing_data_collection     'RAPID-AUTO (Rigaku, 2001)'
_computing_cell_refinement     'RAPID-AUTO (Rigaku, 2001)'
_computing_data_reduction     'RAPID-AUTO (Rigaku, 2001)'
_computing_structure_solution     'SHELXS97 (Sheldrick, 2008)'
_computing_structure_refinement     'SHELXL97 (Sheldrick, 2008)'
_computing_molecular_graphics     'SHELXTL (Sheldrick, 2008)'
_computing_publication_material     'SHELXL97 (Sheldrick, 2008)'
loop_
    _atom_site_type_symbol
    _atom_site_label
    _atom_site_fract_x
    _atom_site_fract_y
    _atom_site_fract_z
    _atom_site_U_iso_or_equiv
    _atom_site_adp_type
    _atom_site_calc_flag
    _atom_site_refinement_flags
    _atom_site_occupancy
    _atom_site_symmetry_multiplicity
    _atom_site_disorder_assembly
    _atom_site_disorder_group
    F F1 0.1344(2) 0.35667(14) 0.68083(15) 0.0317(4) Uani d . 1 1 . .
    F F2 0.0308(2) 0.55799(15) 0.71831(14) 0.0308(4) Uani d . 1 1 . .
    F F3 0.18434(19) 0.19572(14) 0.54824(15) 0.0301(4) Uani d . 1 1 . .
    C C4 0.0195(3) 0.4898(2) 0.5551(2) 0.0206(6) Uani d . 1 1 . .
    C C5 0.0901(3) 0.3773(2) 0.5839(2) 0.0224(6) Uani d . 1 1 . .
    C C6 0.2157(3) 0.2222(2) 0.2463(2) 0.0215(6) Uani d . 1 1 . .
    C C7 0.0815(3) 0.3093(2) 0.4048(2) 0.0221(6) Uani d . 1 1 . .
    C C8 0.1140(3) 0.2963(2) 0.5183(2) 0.0226(6) Uani d . 1 1 . .
    C C9 -0.0066(3) 0.5733(2) 0.6191(2) 0.0224(6) Uani d . 1 1 . .
    C C10 0.0675(3) 0.1649(2) 0.2990(2) 0.0217(6) Uani d . 1 1 . .
    C C11 0.0668(3) -0.1207(3) 0.2037(3) 0.0276(6) Uani d . 1 1 . .
    H H11 0.1254 -0.1912 0.2025 0.033 Uiso calc R 1 1 . .
    C C12 0.2288(3) 0.3027(2) 0.3068(2) 0.0223(6) Uani d . 1 1 . .
    C C13 -0.0118(3) 0.2112(2) 0.3926(2) 0.0213(6) Uani d . 1 1 . .
    C C14 0.1075(3) -0.0321(3) 0.2480(2) 0.0245(6) Uani d . 1 1 . .
    H H14 0.1952 -0.0418 0.2757 0.029 Uiso calc R 1 1 . .
    C C15 -0.1602(3) 0.1787(2) 0.4738(2) 0.0221(6) Uani d . 1 1 . .
    C C16 0.3274(3) 0.1966(2) 0.1389(2) 0.0235(6) Uani d . 1 1 . .
    C C17 0.2780(3) 0.1859(3) 0.0443(3) 0.0258(6) Uani d . 1 1 . .
    H H17 0.1721 0.1919 0.0499 0.031 Uiso calc R 1 1 . .
    C C18 0.0215(3) 0.0706(2) 0.2524(2) 0.0207(6) Uani d . 1 1 . .
    C C19 0.4833(3) 0.1866(3) 0.1293(3) 0.0304(7) Uani d . 1 1 . .
    H H19 0.5189 0.1928 0.1930 0.036 Uiso calc R 1 1 . .
    C C20 -0.3517(3) 0.0349(3) 0.5605(3) 0.0310(7) Uani d . 1 1 . .
    H H20 -0.3834 -0.0413 0.5688 0.037 Uiso calc R 1 1 . .
    C C21 -0.2565(3) 0.2554(3) 0.5369(3) 0.0294(7) Uani d . 1 1 . .
    H H21 -0.2239 0.3308 0.5314 0.035 Uiso calc R 1 1 . .
    C C22 0.3820(3) 0.1667(3) -0.0578(3) 0.0307(7) Uani d . 1 1 . .
    H H22 0.3474 0.1603 -0.1219 0.037 Uiso calc R 1 1 . .
    C C23 -0.2089(3) 0.0658(3) 0.4899(3) 0.0269(6) Uani d . 1 1 . .
    H H23 -0.1429 0.0097 0.4519 0.032 Uiso calc R 1 1 . .
    C C24 0.3519(3) 0.3845(2) 0.2820(2) 0.0234(6) Uani d . 1 1 . .
    C C25 0.4435(4) 0.3824(3) 0.3557(3) 0.0347(7) Uani d . 1 1 . .
    H H25 0.4257 0.3288 0.4249 0.042 Uiso calc R 1 1 . .
    C C26 -0.1052(3) 0.0846(3) 0.2092(3) 0.0289(7) Uani d . 1 1 . .
    H H26 -0.1647 0.1546 0.2112 0.035 Uiso calc R 1 1 . .
    C C27 -0.1446(4) -0.0030(3) 0.1637(3) 0.0365(8) Uani d . 1 1 . .
    H H27 -0.2305 0.0076 0.1339 0.044 Uiso calc R 1 1 . .
    C C28 -0.4482(3) 0.1143(3) 0.6187(3) 0.0334(7) Uani d . 1 1 . .
    H H28 -0.5469 0.0934 0.6656 0.040 Uiso calc R 1 1 . .
    C C29 -0.0598(4) -0.1062(3) 0.1611(3) 0.0323(7) Uani d . 1 1 . .
    H H29 -0.0879 -0.1665 0.1305 0.039 Uiso calc R 1 1 . .
    C C31 0.3810(4) 0.4643(3) 0.1820(3) 0.0317(7) Uani d . 1 1 . .
    H H31 0.3192 0.4675 0.1314 0.038 Uiso calc R 1 1 . .
    C C32 0.5360(3) 0.1567(3) -0.0658(3) 0.0327(7) Uani d . 1 1 . .
    H H32 0.6071 0.1424 -0.1353 0.039 Uiso calc R 1 1 . .
    C C33 0.4987(4) 0.5394(3) 0.1546(3) 0.0400(8) Uani d . 1 1 . .
    H H33 0.5175 0.5933 0.0856 0.048 Uiso calc R 1 1 . .
    C C34 -0.3997(3) 0.2246(3) 0.6082(3) 0.0338(7) Uani d . 1 1 . .
    H H34 -0.4640 0.2791 0.6496 0.041 Uiso calc R 1 1 . .
    C C35 0.5869(3) 0.1674(3) 0.0263(3) 0.0355(8) Uani d . 1 1 . .
    H H35 0.6930 0.1618 0.0198 0.043 Uiso calc R 1 1 . .
    C C36 0.5888(4) 0.5358(3) 0.2279(3) 0.0408(8) Uani d . 1 1 . .
    H H36 0.6702 0.5867 0.2090 0.049 Uiso calc R 1 1 . .
    C C37 0.5606(4) 0.4587(3) 0.3276(3) 0.0417(8) Uani d . 1 1 . .
    H H37 0.6218 0.4572 0.3782 0.050 Uiso calc R 1 1 . .
    Cl Cl1 -0.0868(8) 0.3795(4) -0.0111(8) 0.117(2) Uani d PU 0.50 1 A -1
    Cl Cl2 0.0383(12) 0.5927(6) -0.0056(8) 0.162(4) Uani d PU 0.50 1 A -1
    C C38 0.0563(14) 0.4593(14) -0.0020(13) 0.094(4) Uani d PU 0.50 1 A -1
    H H38A 0.0815 0.4261 0.0703 0.113 Uiso calc PR 0.50 1 A -1
    H H38B 0.1471 0.4448 -0.0651 0.113 Uiso calc PR 0.50 1 A -1
loop_
    _atom_site_aniso_label
    _atom_site_aniso_U_11
    _atom_site_aniso_U_22
    _atom_site_aniso_U_33
    _atom_site_aniso_U_12
    _atom_site_aniso_U_13
    _atom_site_aniso_U_23
    F1 0.0465(10) 0.0238(9) 0.0303(9) 0.0017(8) -0.0210(8) -0.0035(8)
    F2 0.0434(10) 0.0266(9) 0.0272(9) 0.0028(7) -0.0160(8) -0.0084(8)
    F3 0.0380(10) 0.0196(8) 0.0332(10) 0.0042(7) -0.0123(8) -0.0041(7)
    C4 0.0216(13) 0.0167(12) 0.0233(14) -0.0045(10) -0.0064(11) -0.0008(11)
    C5 0.0219(13) 0.0230(14) 0.0217(13) -0.0038(11) -0.0060(10) -0.0005(11)
    C6 0.0190(13) 0.0217(13) 0.0243(14) -0.0023(10) -0.0060(10) -0.0040(11)
    C7 0.0228(13) 0.0180(13) 0.0248(14) -0.0029(10) -0.0041(11) -0.0047(11)
    C8 0.0229(13) 0.0169(13) 0.0269(15) -0.0019(10) -0.0063(11) -0.0010(11)
    C9 0.0235(13) 0.0219(14) 0.0221(14) -0.0036(11) -0.0064(11) -0.0023(11)
    C10 0.0183(12) 0.0186(13) 0.0283(14) -0.0002(10) -0.0072(11) -0.0032(11)
    C11 0.0273(14) 0.0232(15) 0.0300(15) -0.0016(11) -0.0019(12) -0.0081(13)
    C12 0.0214(13) 0.0224(14) 0.0226(14) -0.0018(11) -0.0060(11) -0.0027(12)
    C13 0.0205(13) 0.0171(13) 0.0259(14) -0.0025(10) -0.0063(11) -0.0021(11)
    C14 0.0207(13) 0.0276(15) 0.0253(14) 0.0000(11) -0.0049(11) -0.0079(12)
    C15 0.0227(13) 0.0213(13) 0.0223(13) -0.0028(10) -0.0063(11) -0.0024(11)
    C16 0.0255(14) 0.0176(13) 0.0246(14) -0.0028(11) -0.0017(11) -0.0039(11)
    C17 0.0201(13) 0.0286(15) 0.0281(15) -0.0068(11) -0.0037(11) -0.0050(12)
    C18 0.0187(12) 0.0223(13) 0.0205(13) -0.0046(10) -0.0026(10) -0.0045(11)
    C19 0.0262(15) 0.0327(16) 0.0299(16) 0.0008(12) -0.0075(12) 0.0000(13)
    C20 0.0316(15) 0.0295(16) 0.0313(16) -0.0106(12) -0.0054(13) -0.0044(13)
    C21 0.0269(15) 0.0244(15) 0.0341(16) -0.0024(11) -0.0021(12) -0.0068(13)
    C22 0.0336(16) 0.0306(16) 0.0277(16) -0.0072(13) -0.0043(13) -0.0079(13)
    C23 0.0261(14) 0.0240(14) 0.0287(15) -0.0023(11) -0.0039(12) -0.0046(12)
    C24 0.0218(13) 0.0210(13) 0.0270(14) -0.0029(10) -0.0034(11) -0.0072(12)
    C25 0.0331(16) 0.0360(17) 0.0350(17) -0.0132(13) -0.0106(13) 0.0023(15)
    C26 0.0291(15) 0.0222(14) 0.0386(17) -0.0040(11) -0.0155(13) -0.0016(13)
    C27 0.0411(18) 0.0307(17) 0.0441(19) -0.0085(14) -0.0243(15) 0.0011(15)
    C28 0.0227(14) 0.0416(19) 0.0320(16) -0.0069(13) -0.0019(12) -0.0023(14)
    C29 0.0419(18) 0.0266(16) 0.0323(16) -0.0133(13) -0.0136(14) -0.0036(14)
    C31 0.0347(16) 0.0268(15) 0.0356(17) -0.0078(13) -0.0127(13) -0.0017(14)
    C32 0.0293(15) 0.0350(17) 0.0271(15) -0.0004(13) 0.0043(12) -0.0077(14)
    C33 0.047(2) 0.0312(17) 0.0377(19) -0.0139(15) -0.0073(15) 0.0023(15)
    C34 0.0295(16) 0.0342(17) 0.0331(17) 0.0017(13) 0.0001(13) -0.0095(14)
    C35 0.0223(14) 0.0395(19) 0.0370(18) 0.0033(13) -0.0028(13) 0.0027(15)
    C36 0.0344(17) 0.0363(18) 0.049(2) -0.0212(14) -0.0042(15) -0.0032(16)
    C37 0.0335(17) 0.050(2) 0.048(2) -0.0134(15) -0.0175(15) -0.0084(18)
    Cl1 0.127(3) 0.065(3) 0.176(6) 0.009(3) -0.088(3) 0.003(3)
    Cl2 0.279(11) 0.087(3) 0.127(4) -0.045(5) -0.064(7) -0.003(3)
    C38 0.072(7) 0.122(8) 0.096(9) 0.045(6) -0.029(7) -0.055(10)
_geom_special_details
;
All e.s.d.'s (except the e.s.d. in the dihedral angle between two l.s. planes)
are estimated using the full covariance matrix. The cell e.s.d.'s are taken
into account individually in the estimation of e.s.d.'s in distances, angles
and torsion angles; correlations between e.s.d.'s in cell parameters are only
used when they are defined by crystal symmetry. An approximate (isotropic)
treatment of cell e.s.d.'s is used for estimating e.s.d.'s involving l.s.
planes.
;
loop_
    _geom_bond_atom_site_label_1
    _geom_bond_atom_site_label_2
    _geom_bond_site_symmetry_2
    _geom_bond_distance
    _geom_bond_publ_flag
    F1 C5 . 1.346(3) ?
    F2 C9 . 1.343(3) ?
    F3 C8 . 1.344(3) ?
    C4 C9 . 1.335(4) ?
    C4 C5 . 1.457(4) ?
    C4 C4 2_566 1.478(5) ?
    C5 C8 . 1.327(4) ?
    C6 C12 . 1.343(4) ?
    C6 C16 . 1.487(4) ?
    C6 C10 . 1.492(4) ?
    C7 C8 . 1.494(4) ?
    C7 C9 2_566 1.511(4) ?
    C7 C12 . 1.541(4) ?
    C7 C13 . 1.552(4) ?
    C9 C7 2_566 1.511(4) ?
    C10 C13 . 1.357(4) ?
    C10 C18 . 1.484(4) ?
    C11 C14 . 1.388(4) ?
    C11 C29 . 1.391(4) ?
    C11 H11 . 0.9500 ?
    C12 C24 . 1.480(4) ?
    C13 C15 . 1.475(4) ?
    C14 C18 . 1.388(4) ?
    C14 H14 . 0.9500 ?
    C15 C21 . 1.388(4) ?
    C15 C23 . 1.407(4) ?
    C16 C19 . 1.396(4) ?
    C16 C17 . 1.397(4) ?
    C17 C22 . 1.388(4) ?
    C17 H17 . 0.9500 ?
    C18 C26 . 1.396(4) ?
    C19 C35 . 1.394(4) ?
    C19 H19 . 0.9500 ?
    C20 C28 . 1.382(4) ?
    C20 C23 . 1.387(4) ?
    C20 H20 . 0.9500 ?
    C21 C34 . 1.392(4) ?
    C21 H21 . 0.9500 ?
    C22 C32 . 1.382(4) ?
    C22 H22 . 0.9500 ?
    C23 H23 . 0.9500 ?
    C24 C31 . 1.388(4) ?
    C24 C25 . 1.400(4) ?
    C25 C37 . 1.389(4) ?
    C25 H25 . 0.9500 ?
    C26 C27 . 1.381(4) ?
    C26 H26 . 0.9500 ?
    C27 C29 . 1.387(5) ?
    C27 H27 . 0.9500 ?
    C28 C34 . 1.387(5) ?
    C28 H28 . 0.9500 ?
    C29 H29 . 0.9500 ?
    C31 C33 . 1.386(4) ?
    C31 H31 . 0.9500 ?
    C32 C35 . 1.377(5) ?
    C32 H32 . 0.9500 ?
    C33 C36 . 1.382(5) ?
    C33 H33 . 0.9500 ?
    C34 H34 . 0.9500 ?
    C35 H35 . 0.9500 ?
    C36 C37 . 1.368(5) ?
    C36 H36 . 0.9500 ?
    C37 H37 . 0.9500 ?
    Cl1 C38 . 1.721(16) ?
    Cl2 C38 . 1.564(17) ?
    C38 H38A . 0.9900 ?
    C38 H38B . 0.9900 ?
loop_
    _geom_angle_atom_site_label_1
    _geom_angle_atom_site_label_2
    _geom_angle_atom_site_label_3
    _geom_angle_site_symmetry_1
    _geom_angle_site_symmetry_3
    _geom_angle
    _geom_angle_publ_flag
    C9 C4 C5 . . 124.5(3) ?
    C9 C4 C4 . 2_566 119.9(3) ?
    C5 C4 C4 . 2_566 115.5(3) ?
    C8 C5 F1 . . 119.4(3) ?
    C8 C5 C4 . . 122.8(3) ?
    F1 C5 C4 . . 117.8(2) ?
    C12 C6 C16 . . 125.7(3) ?
    C12 C6 C10 . . 110.2(2) ?
    C16 C6 C10 . . 124.1(2) ?
    C8 C7 C9 . 2_566 108.8(2) ?
    C8 C7 C12 . . 111.7(2) ?
    C9 C7 C12 2_566 . 107.0(2) ?
    C8 C7 C13 . . 114.2(2) ?
    C9 C7 C13 2_566 . 112.2(2) ?
    C12 C7 C13 . . 102.6(2) ?
    C5 C8 F3 . . 119.7(3) ?
    C5 C8 C7 . . 125.6(3) ?
    F3 C8 C7 . . 114.6(2) ?
    C4 C9 F2 . . 121.1(2) ?
    C4 C9 C7 . 2_566 127.2(3) ?
    F2 C9 C7 . 2_566 111.6(2) ?
    C13 C10 C18 . . 127.5(2) ?
    C13 C10 C6 . . 109.8(2) ?
    C18 C10 C6 . . 122.7(2) ?
    C14 C11 C29 . . 119.9(3) ?
    C14 C11 H11 . . 120.1 ?
    C29 C11 H11 . . 120.1 ?
    C6 C12 C24 . . 128.6(3) ?
    C6 C12 C7 . . 109.0(2) ?
    C24 C12 C7 . . 122.1(2) ?
    C10 C13 C15 . . 128.9(2) ?
    C10 C13 C7 . . 108.2(2) ?
    C15 C13 C7 . . 122.9(2) ?
    C11 C14 C18 . . 120.8(3) ?
    C11 C14 H14 . . 119.6 ?
    C18 C14 H14 . . 119.6 ?
    C21 C15 C23 . . 117.3(3) ?
    C21 C15 C13 . . 122.8(3) ?
    C23 C15 C13 . . 119.9(3) ?
    C19 C16 C17 . . 118.8(3) ?
    C19 C16 C6 . . 120.9(3) ?
    C17 C16 C6 . . 120.3(2) ?
    C22 C17 C16 . . 120.7(3) ?
    C22 C17 H17 . . 119.7 ?
    C16 C17 H17 . . 119.7 ?
    C14 C18 C26 . . 118.9(3) ?
    C14 C18 C10 . . 120.0(2) ?
    C26 C18 C10 . . 121.0(2) ?
    C35 C19 C16 . . 120.1(3) ?
    C35 C19 H19 . . 119.9 ?
    C16 C19 H19 . . 119.9 ?
    C28 C20 C23 . . 120.5(3) ?
    C28 C20 H20 . . 119.7 ?
    C23 C20 H20 . . 119.7 ?
    C15 C21 C34 . . 121.7(3) ?
    C15 C21 H21 . . 119.1 ?
    C34 C21 H21 . . 119.1 ?
    C32 C22 C17 . . 119.8(3) ?
    C32 C22 H22 . . 120.1 ?
    C17 C22 H22 . . 120.1 ?
    C20 C23 C15 . . 121.0(3) ?
    C20 C23 H23 . . 119.5 ?
    C15 C23 H23 . . 119.5 ?
    C31 C24 C25 . . 118.4(3) ?
    C31 C24 C12 . . 119.8(3) ?
    C25 C24 C12 . . 121.8(3) ?
    C37 C25 C24 . . 120.0(3) ?
    C37 C25 H25 . . 120.0 ?
    C24 C25 H25 . . 120.0 ?
    C27 C26 C18 . . 120.4(3) ?
    C27 C26 H26 . . 119.8 ?
    C18 C26 H26 . . 119.8 ?
    C26 C27 C29 . . 120.5(3) ?
    C26 C27 H27 . . 119.7 ?
    C29 C27 H27 . . 119.7 ?
    C20 C28 C34 . . 119.4(3) ?
    C20 C28 H28 . . 120.3 ?
    C34 C28 H28 . . 120.3 ?
    C27 C29 C11 . . 119.5(3) ?
    C27 C29 H29 . . 120.2 ?
    C11 C29 H29 . . 120.2 ?
    C33 C31 C24 . . 121.0(3) ?
    C33 C31 H31 . . 119.5 ?
    C24 C31 H31 . . 119.5 ?
    C35 C32 C22 . . 120.3(3) ?
    C35 C32 H32 . . 119.8 ?
    C22 C32 H32 . . 119.8 ?
    C36 C33 C31 . . 119.9(3) ?
    C36 C33 H33 . . 120.0 ?
    C31 C33 H33 . . 120.0 ?
    C28 C34 C21 . . 119.9(3) ?
    C28 C34 H34 . . 120.0 ?
    C21 C34 H34 . . 120.0 ?
    C32 C35 C19 . . 120.3(3) ?
    C32 C35 H35 . . 119.9 ?
    C19 C35 H35 . . 119.9 ?
    C37 C36 C33 . . 119.8(3) ?
    C37 C36 H36 . . 120.1 ?
    C33 C36 H36 . . 120.1 ?
    C36 C37 C25 . . 120.9(3) ?
    C36 C37 H37 . . 119.6 ?
    C25 C37 H37 . . 119.6 ?
    Cl2 C38 Cl1 . . 122.2(8) ?
    Cl2 C38 H38A . . 106.8 ?
    Cl1 C38 H38A . . 106.8 ?
    Cl2 C38 H38B . . 106.8 ?
    Cl1 C38 H38B . . 106.8 ?
    H38A C38 H38B . . 106.6 ?
loop_
    _geom_torsion_atom_site_label_1
    _geom_torsion_atom_site_label_2
    _geom_torsion_atom_site_label_3
    _geom_torsion_atom_site_label_4
    _geom_torsion_site_symmetry_1
    _geom_torsion_site_symmetry_2
    _geom_torsion_site_symmetry_3
    _geom_torsion_site_symmetry_4
    _geom_torsion
    _geom_torsion_publ_flag
    C9 C4 C5 C8 . . . . 179.9(3) ?
    C4 C4 C5 C8 2_566 . . . -2.1(4) ?
    C9 C4 C5 F1 . . . . -1.2(4) ?
    C4 C4 C5 F1 2_566 . . . 176.9(3) ?
    F1 C5 C8 F3 . . . . -1.1(4) ?
    C4 C5 C8 F3 . . . . 177.8(2) ?
    F1 C5 C8 C7 . . . . -175.4(2) ?
    C4 C5 C8 C7 . . . . 3.5(4) ?
    C9 C7 C8 C5 2_566 . . . -4.0(4) ?
    C12 C7 C8 C5 . . . . 113.9(3) ?
    C13 C7 C8 C5 . . . . -130.2(3) ?
    C9 C7 C8 F3 2_566 . . . -178.5(2) ?
    C12 C7 C8 F3 . . . . -60.6(3) ?
    C13 C7 C8 F3 . . . . 55.3(3) ?
    C5 C4 C9 F2 . . . . -0.6(4) ?
    C4 C4 C9 F2 2_566 . . . -178.5(3) ?
    C5 C4 C9 C7 . . . 2_566 -178.9(3) ?
    C4 C4 C9 C7 2_566 . . 2_566 3.2(5) ?
    C12 C6 C10 C13 . . . . 0.4(3) ?
    C16 C6 C10 C13 . . . . -176.8(3) ?
    C12 C6 C10 C18 . . . . -178.9(3) ?
    C16 C6 C10 C18 . . . . 3.9(4) ?
    C16 C6 C12 C24 . . . . 1.1(5) ?
    C10 C6 C12 C24 . . . . -176.1(3) ?
    C16 C6 C12 C7 . . . . 174.3(3) ?
    C10 C6 C12 C7 . . . . -2.8(3) ?
    C8 C7 C12 C6 . . . . 126.6(3) ?
    C9 C7 C12 C6 2_566 . . . -114.4(3) ?
    C13 C7 C12 C6 . . . . 3.9(3) ?
    C8 C7 C12 C24 . . . . -59.6(3) ?
    C9 C7 C12 C24 2_566 . . . 59.3(3) ?
    C13 C7 C12 C24 . . . . 177.6(2) ?
    C18 C10 C13 C15 . . . . 2.0(5) ?
    C6 C10 C13 C15 . . . . -177.3(3) ?
    C18 C10 C13 C7 . . . . -178.5(3) ?
    C6 C10 C13 C7 . . . . 2.1(3) ?
    C8 C7 C13 C10 . . . . -124.6(3) ?
    C9 C7 C13 C10 2_566 . . . 111.0(3) ?
    C12 C7 C13 C10 . . . . -3.6(3) ?
    C8 C7 C13 C15 . . . . 54.9(3) ?
    C9 C7 C13 C15 2_566 . . . -69.5(3) ?
    C12 C7 C13 C15 . . . . 175.9(2) ?
    C29 C11 C14 C18 . . . . 1.2(4) ?
    C10 C13 C15 C21 . . . . -154.1(3) ?
    C7 C13 C15 C21 . . . . 26.5(4) ?
    C10 C13 C15 C23 . . . . 26.1(4) ?
    C7 C13 C15 C23 . . . . -153.3(3) ?
    C12 C6 C16 C19 . . . . 45.4(4) ?
    C10 C6 C16 C19 . . . . -137.8(3) ?
    C12 C6 C16 C17 . . . . -132.5(3) ?
    C10 C6 C16 C17 . . . . 44.3(4) ?
    C19 C16 C17 C22 . . . . -0.6(4) ?
    C6 C16 C17 C22 . . . . 177.4(3) ?
    C11 C14 C18 C26 . . . . -1.3(4) ?
    C11 C14 C18 C10 . . . . -179.4(3) ?
    C13 C10 C18 C14 . . . . -117.4(3) ?
    C6 C10 C18 C14 . . . . 61.8(4) ?
    C13 C10 C18 C26 . . . . 64.6(4) ?
    C6 C10 C18 C26 . . . . -116.2(3) ?
    C17 C16 C19 C35 . . . . 0.7(4) ?
    C6 C16 C19 C35 . . . . -177.3(3) ?
    C23 C15 C21 C34 . . . . -3.9(4) ?
    C13 C15 C21 C34 . . . . 176.4(3) ?
    C16 C17 C22 C32 . . . . 0.7(5) ?
    C28 C20 C23 C15 . . . . -1.5(5) ?
    C21 C15 C23 C20 . . . . 4.1(4) ?
    C13 C15 C23 C20 . . . . -176.1(3) ?
    C6 C12 C24 C31 . . . . 61.1(4) ?
    C7 C12 C24 C31 . . . . -111.4(3) ?
    C6 C12 C24 C25 . . . . -117.3(4) ?
    C7 C12 C24 C25 . . . . 70.3(4) ?
    C31 C24 C25 C37 . . . . -0.3(5) ?
    C12 C24 C25 C37 . . . . 178.1(3) ?
    C14 C18 C26 C27 . . . . 0.5(4) ?
    C10 C18 C26 C27 . . . . 178.5(3) ?
    C18 C26 C27 C29 . . . . 0.6(5) ?
    C23 C20 C28 C34 . . . . -1.5(5) ?
    C26 C27 C29 C11 . . . . -0.7(5) ?
    C14 C11 C29 C27 . . . . -0.2(5) ?
    C25 C24 C31 C33 . . . . 0.7(5) ?
    C12 C24 C31 C33 . . . . -177.8(3) ?
    C17 C22 C32 C35 . . . . -0.9(5) ?
    C24 C31 C33 C36 . . . . -0.3(5) ?
    C20 C28 C34 C21 . . . . 1.8(5) ?
    C15 C21 C34 C28 . . . . 1.0(5) ?
    C22 C32 C35 C19 . . . . 1.1(5) ?
    C16 C19 C35 C32 . . . . -0.9(5) ?
    C31 C33 C36 C37 . . . . -0.5(6) ?
    C33 C36 C37 C25 . . . . 0.9(6) ?
    C24 C25 C37 C36 . . . . -0.5(5) ?
data_global
_journal_date_recd_electronic     2011-07-07
_journal_date_accepted     2011-07-27
_journal_name_full     'Acta Crystallographica, Section E'
_journal_year     2011
_journal_volume     67
_journal_issue      8
_journal_page_first     o2208
_journal_page_last     o2208
_journal_paper_category     QO
_journal_coeditor_code     LD2019
_publ_contact_author_name     'Dr Shuhong Li'
_publ_contact_author_address
;
Department of Chemistry,
School of School,
Beijing Technology and Business University,
Beijing 100048,
People's Republic of China
;
_publ_contact_author_email     lish@th.btbu.edu.cn
_publ_contact_author_fax     '86 10 62554487'
_publ_contact_author_phone     '86 10 62554487'
_publ_section_title
;\
1',3',4',5',7',8'-Hexafluoro-1,1'',2,2'',3,3'',4,4''-octaphenyl-2',6'-\
dihydrodispiro[cyclopenta-1,3-diene-5,2'-naphthalene-6',5''-cyclopenta-1'',\
3''-diene] dichloromethane monosolvate
;
loop_
    _publ_author_name
    _publ_author_address
    'Shuhong Li'
;
Department of Chemistry,
School of Science,
Beijing Technology and Business University,
Beijing 100048,
People's Republic of China
;
