# Supplementary material for: 1′,3′,4′,5′,7′,8′-Hexafluoro-1,1′′,2,2′′,3,3′′,4,4′′-octa­phenyl-2′,6′-dihydro­dispiro­[cyclo­penta-1,3-diene-5,2′-naphthalene-6′,5′′-cyclo­penta-1′′,3′′-diene] dichloro­methane monosolvate
Source: Acta Crystallogr Sect E Struct Rep Online. 2011 Jul 30;67(Pt 8):o2208. doi: 10.1107/S1600536811030285 (PMC3213637; doi:10.1107/S1600536811030285)
Supplement: Supplementary file 2 [file e-67-o2208-Isup2.hkl]

# 
# h,k,l, Fc-squared, Fo-squared, sigma(Fo-squared) and status flag 
# 
data_I
_shelx_title ' sx2263 in P-1' 
_shelx_refln_list_code          4 
_shelx_F_calc_maximum      128.22 
_exptl_crystal_F_000       532.00 
_reflns_d_resolution_high  0.7701 
 
loop_ 
 _symmetry_equiv_pos_as_xyz 
 'x, y, z' 
 '-x, -y, -z' 
 
_cell_length_a     9.1652 
_cell_length_b    11.8141 
_cell_length_c    12.3533 
_cell_angle_alpha  79.670 
_cell_angle_beta   73.380 
_cell_angle_gamma  84.910 
 
_shelx_F_squared_multiplier     1.000 
 
loop_ 
 _refln_index_h 
 _refln_index_k 
 _refln_index_l 
 _refln_F_squared_calc 
 _refln_F_squared_meas 
 _refln_F_squared_sigma 
 _refln_observed_status 
   1   0   0     5091.76     5413.17    632.96 o 
   2   0   0     8372.34     8660.88     11.35 o 
   3   0   0       16.48       14.58      2.81 o 
   4   0   0      181.01      197.17     18.00 o 
   5   0   0      123.22      122.38      2.44 o 
   6   0   0       32.96       38.35      3.71 o 
   7   0   0        9.30        5.61      3.84 o 
   8   0   0       21.05       31.72      9.64 o 
   9   0   0       65.55       68.00      7.31 o 
  10   0   0       15.08       28.43      5.98 o 
  11   0   0       21.59       25.25      8.87 o 
 -11   1   0        4.43       13.12      6.53 o 
 -10   1   0        5.69       16.47      6.22 o 
  -9   1   0       24.15       32.61      7.24 o 
  -8   1   0      321.18      343.46      8.53 o 
  -7   1   0       29.74       34.73      8.11 o 
  -6   1   0       22.18       30.48      4.44 o 
  -5   1   0      341.16      348.22      9.09 o 
  -4   1   0        3.39        1.91      2.11 o 
  -3   1   0     1236.78     1303.81     72.17 o 
  -2   1   0      919.23      961.86     13.91 o 
  -1   1   0     1760.37     1807.86     26.11 o 
   1   1   0     2557.15     2664.27     16.66 o 
   2   1   0     5355.04     5395.15     59.79 o 
   3   1   0      524.11      437.98     37.34 o 
   4   1   0      543.24      573.83     17.08 o 
   5   1   0       24.97       34.61      5.67 o 
   6   1   0       21.14       22.87      4.09 o 
   7   1   0       53.59       61.86      5.80 o 
   8   1   0       24.97       22.16      5.25 o 
   9   1   0        0.56       11.88      6.02 o 
  10   1   0        0.02        9.81      5.14 o 
  11   1   0        3.66       13.45      8.55 o 
 -11   2   0       10.28       19.03      7.57 o 
 -10   2   0       27.22       20.86      5.86 o 
  -9   2   0       23.67       30.64      6.97 o 
  -8   2   0      173.89      202.46     21.78 o 
  -7   2   0      235.60      214.23      9.70 o 
  -6   2   0      635.29      589.51      8.42 o 
  -5   2   0      217.37      219.02      4.51 o 
  -4   2   0      414.31      459.30     25.07 o 
  -3   2   0       24.43       22.10      3.11 o 
  -2   2   0     3496.94     3796.67    130.50 o 
  -1   2   0      315.43      307.11      4.80 o 
   0   2   0       20.71       19.68      1.83 o 
   1   2   0     2960.74     2895.35     17.35 o 
   2   2   0     3285.96     3481.79     16.92 o 
   3   2   0     3878.35     3822.19     73.22 o 
   4   2   0      895.12     1038.00     45.70 o 
   5   2   0       17.88       24.70      2.76 o 
   6   2   0       94.07       96.64      2.98 o 
   7   2   0       48.61       51.63      4.10 o 
   8   2   0       49.75       40.63      4.45 o 
   9   2   0       18.62       24.13      4.75 o 
  10   2   0       10.04       37.57     14.28 o 
  11   2   0        0.89        6.51      8.42 o 
 -11   3   0        3.95       11.71      6.83 o 
 -10   3   0       15.93       17.69      6.34 o 
  -9   3   0      448.67      307.48    138.86 o 
  -8   3   0      633.02      652.79    112.62 o 
  -7   3   0       57.92       52.35      8.42 o 
  -6   3   0       68.93       69.94      9.76 o 
  -5   3   0      974.71      994.88     20.50 o 
  -4   3   0      692.23      599.84     74.31 o 
  -3   3   0      216.75      238.73     12.93 o 
  -2   3   0     5915.32     6585.60     42.16 o 
  -1   3   0      543.02      496.20      9.21 o 
   0   3   0     4911.73     4510.23      7.69 o 
   1   3   0     5610.51     5686.80     73.27 o 
   2   3   0        1.10        5.20      2.66 o 
   3   3   0      477.16      518.33      9.88 o 
   4   3   0      907.57      924.64     17.26 o 
   5   3   0      410.48      404.61      9.09 o 
   6   3   0      130.74      150.94      8.30 o 
   7   3   0        0.04        3.88      4.29 o 
   8   3   0       52.34       53.91      4.96 o 
   9   3   0       65.20       71.41      7.30 o 
  10   3   0        2.98       20.17      6.80 o 
  11   3   0        8.97       21.67      8.20 o 
 -10   4   0      177.93      147.98     21.54 o 
  -9   4   0       43.74       24.40     17.94 o 
  -8   4   0      495.84      439.50    131.29 o 
  -7   4   0       20.98       24.64      5.45 o 
  -6   4   0        8.85        5.22      4.62 o 
  -5   4   0     1008.30      951.72    100.79 o 
  -4   4   0      305.33      301.03     47.16 o 
  -3   4   0      711.57      807.38     42.46 o 
  -2   4   0      166.47      158.37      5.62 o 
  -1   4   0     2049.43     1999.55     50.88 o 
   0   4   0      557.23      496.38     19.10 o 
   1   4   0       74.96       86.40     10.62 o 
   2   4   0     3139.23     3500.08    112.68 o 
   3   4   0      405.22      468.61     12.54 o 
   4   4   0      141.67      187.69      5.64 o 
   5   4   0       21.49       16.77      4.74 o 
   6   4   0      213.16      212.49     20.99 o 
   7   4   0       11.95        3.73     13.54 o 
   8   4   0        4.83       11.62      6.13 o 
   9   4   0       37.76       41.32      6.54 o 
  10   4   0        0.27       23.06      9.88 o 
  11   4   0        6.66       19.31      6.85 o 
 -10   5   0        9.93       17.92      5.82 o 
  -9   5   0       24.64       22.40      5.39 o 
  -8   5   0       29.66       36.27      4.82 o 
  -7   5   0       99.50       78.64     23.98 o 
  -6   5   0      410.67      416.69      9.15 o 
  -5   5   0       62.24       58.27      4.74 o 
  -4   5   0      386.59      421.89     55.27 o 
  -3   5   0       86.24       80.39      6.36 o 
  -2   5   0      545.01      546.77     37.89 o 
  -1   5   0      726.50      832.16     53.50 o 
   0   5   0     2794.49     2475.01      7.38 o 
   1   5   0      752.78      718.39     18.06 o 
   2   5   0       24.36       17.18      4.82 o 
   3   5   0       46.05       57.65      3.11 o 
   4   5   0       19.82       26.98      5.49 o 
   5   5   0       23.99       21.80      3.70 o 
   6   5   0      335.02      342.49     12.77 o 
   7   5   0        0.10        5.48      4.93 o 
   8   5   0       38.61       31.59      6.43 o 
   9   5   0        1.65       14.45      5.10 o 
  10   5   0        4.61       12.78      5.62 o 
 -10   6   0       17.25       32.63     10.49 o 
  -9   6   0       36.79       44.64      5.82 o 
  -8   6   0       14.60       13.94     22.82 o 
  -7   6   0      341.49      338.23      8.30 o 
  -6   6   0       17.64       24.42      7.08 o 
  -5   6   0       11.83       14.45      5.82 o 
  -4   6   0      871.27      848.47    108.60 o 
  -3   6   0      755.43      684.53     33.24 o 
  -2   6   0      206.57      224.70      8.98 o 
  -1   6   0       99.90      112.82     37.34 o 
   0   6   0      347.96      321.67      3.19 o 
   1   6   0      584.63      516.32     12.02 o 
   2   6   0       45.34       43.49      2.46 o 
   3   6   0      222.43      287.94     18.49 o 
   4   6   0      133.39      132.39      5.19 o 
   5   6   0      218.40      234.29      5.26 o 
   6   6   0      228.55      200.15      5.39 o 
   7   6   0      264.53      253.06     11.16 o 
   8   6   0        7.26        9.40      7.11 o 
   9   6   0      117.75      124.50     23.79 o 
  10   6   0        0.63       12.71      9.52 o 
  -9   7   0       37.31       61.98     27.45 o 
  -8   7   0        0.22       22.34      6.76 o 
  -7   7   0       33.36       33.39      9.88 o 
  -6   7   0       31.53       35.68      5.73 o 
  -5   7   0        1.00        5.78      3.29 o 
  -4   7   0       86.59       83.46      4.45 o 
  -3   7   0       40.26       32.59      6.59 o 
  -2   7   0      318.20      259.23     40.02 o 
  -1   7   0      125.76      103.28      4.03 o 
   0   7   0      122.79      117.51      2.16 o 
   1   7   0      402.63      384.35      6.83 o 
   2   7   0       96.73      108.09      5.97 o 
   3   7   0       22.46       17.81      8.66 o 
   4   7   0       18.52       26.29      5.89 o 
   5   7   0      198.49      193.25      8.88 o 
   6   7   0      117.57       99.83     10.50 o 
   7   7   0       77.96       60.07      8.19 o 
   8   7   0       22.11       18.06     14.03 o 
   9   7   0        3.05       18.60      9.15 o 
  10   7   0        0.62       14.27      6.88 o 
  -9   8   0        0.35       14.00      8.71 o 
  -8   8   0        0.99       24.53     15.25 o 
  -7   8   0        5.46       20.13     12.93 o 
  -6   8   0       94.81       90.29     11.35 o 
  -5   8   0       26.41       23.90      5.62 o 
  -4   8   0       38.23       36.68      5.25 o 
  -3   8   0        0.08        0.89      3.31 o 
  -2   8   0        6.86        7.61      3.66 o 
  -1   8   0      239.43      199.58      6.95 o 
   0   8   0      521.76      462.57     25.75 o 
   1   8   0       68.39       61.10      4.58 o 
   2   8   0       24.50       22.63      3.66 o 
   3   8   0        5.05       12.14      3.83 o 
   4   8   0      259.39      244.77      9.76 o 
   5   8   0      251.91      231.95     13.03 o 
   6   8   0       55.62       80.61      5.65 o 
   7   8   0       16.16       29.51      4.92 o 
   8   8   0        0.07       14.74      6.07 o 
   9   8   0        2.68       13.40     12.32 o 
  -8   9   0       28.36       39.82      6.64 o 
  -7   9   0        0.38       16.59      8.05 o 
  -6   9   0        9.19       14.47      6.54 o 
  -5   9   0        1.89        5.46      4.26 o 
  -4   9   0        9.70       12.75      7.81 o 
  -3   9   0       54.49       56.79      6.56 o 
  -2   9   0       29.91       24.44      2.34 o 
  -1   9   0       57.49       55.46     10.98 o 
   0   9   0       31.49       32.08      2.98 o 
   1   9   0      282.19      270.82      8.54 o 
   2   9   0       17.25       16.60      3.28 o 
   3   9   0       69.28       74.74      6.89 o 
   4   9   0      121.17      116.49      6.22 o 
   5   9   0      191.49      179.38      8.62 o 
   6   9   0        1.74        8.06      7.81 o 
   7   9   0       57.58       53.06      5.88 o 
   8   9   0       86.02       92.16      6.95 o 
   9   9   0        0.40       11.13      7.83 o 
  -8  10   0       18.38       13.83     14.52 o 
  -7  10   0       10.42       27.48      7.07 o 
  -6  10   0        1.14        2.98      7.57 o 
  -5  10   0       14.86       15.13      8.47 o 
  -4  10   0       91.31       90.29     14.64 o 
  -3  10   0      303.25      199.17     35.45 o 
  -2  10   0       16.66       18.26      3.54 o 
  -1  10   0       21.83       26.53      2.92 o 
   0  10   0       96.25       90.95      6.53 o 
   1  10   0      457.69      375.81     25.14 o 
   2  10   0      170.56      161.54      5.06 o 
   3  10   0      276.72      275.42     21.35 o 
   4  10   0      124.39      141.06      9.58 o 
   5  10   0        8.13       14.85      5.91 o 
   6  10   0       52.14       56.27      6.35 o 
   7  10   0        0.41        7.77      7.93 o 
   8  10   0        0.24        6.85      8.67 o 
  -7  11   0       18.24       20.34      5.16 o 
  -6  11   0       18.04       24.28      9.64 o 
  -5  11   0       26.68       24.87     13.73 o 
  -4  11   0      156.07      126.48     15.58 o 
  -3  11   0      193.29      228.74     42.16 o 
  -2  11   0        0.05        6.31      3.54 o 
  -1  11   0      152.70      128.12     20.74 o 
   0  11   0      315.56      257.79      4.90 o 
   1  11   0      375.54      308.45     15.80 o 
   2  11   0        1.15       19.72      5.01 o 
   3  11   0       51.57       49.96      6.53 o 
   4  11   0        3.61       10.62      7.32 o 
   5  11   0       88.71      105.26      7.61 o 
   6  11   0        0.54        6.47     19.40 o 
   7  11   0       53.82       65.79     14.34 o 
   8  11   0       22.39       26.94      6.20 o 
  -6  12   0       15.42       11.71      9.40 o 
  -5  12   0        4.67       11.99      6.68 o 
  -4  12   0        0.07        1.81      4.95 o 
  -3  12   0       14.14       19.93      7.26 o 
  -2  12   0        3.30        6.91      3.69 o 
  -1  12   0       11.17        8.68      3.46 o 
   0  12   0      150.71      130.75      5.03 o 
   1  12   0       19.03       19.97      4.84 o 
   2  12   0        2.77       11.10      5.59 o 
   3  12   0       44.44       72.90      6.18 o 
   4  12   0       79.53       80.53      7.81 o 
   5  12   0       40.02       65.94     12.93 o 
   6  12   0       51.08       49.97     12.08 o 
   7  12   0       16.49       24.63     14.89 o 
  -5  13   0       49.99       32.33      8.30 o 
  -4  13   0        0.18        8.88     22.45 o 
  -3  13   0        0.51        3.67      5.04 o 
  -2  13   0        0.34        6.26      4.60 o 
  -1  13   0       96.07       91.57     12.51 o 
   0  13   0       48.08       44.36      5.43 o 
   1  13   0        0.05        6.95      5.92 o 
   2  13   0       84.90       81.83      5.72 o 
   3  13   0       57.23       52.30      6.47 o 
   4  13   0      121.27      131.36      6.97 o 
   5  13   0       16.22       18.28      8.10 o 
   6  13   0      345.32      371.47     27.39 o 
  -3  14   0        3.48       18.95      9.82 o 
  -2  14   0       25.76       31.36      7.20 o 
  -1  14   0      200.40      154.35     37.09 o 
   0  14   0       18.83       14.72      5.08 o 
   1  14   0      130.08       88.18     14.46 o 
   2  14   0       12.28       32.58      6.30 o 
   3  14   0        2.13        4.78      7.06 o 
   4  14   0       19.38       44.32      8.73 o 
   0  15   0       30.03       39.50      5.62 o 
   1  15   0       47.35       49.51      6.29 o 
  -4 -14   1        7.84       23.28      9.44 o 
  -3 -14   1       26.95       55.24      9.03 o 
  -2 -14   1       31.78       38.98      7.55 o 
  -1 -14   1        5.13       11.12      6.31 o 
   0 -14   1        4.02        7.89      5.49 o 
   1 -14   1       10.39       16.87      7.50 o 
   2 -14   1        5.40       12.41      5.00 o 
   3 -14   1        3.37        4.64     12.45 o 
  -5 -13   1       34.37       41.24      9.29 o 
  -4 -13   1       48.36       69.40     12.69 o 
  -3 -13   1       96.25      115.93     13.54 o 
  -2 -13   1       14.50       17.37      6.61 o 
  -1 -13   1       35.96       35.71      6.03 o 
   0 -13   1        0.27        8.44      5.19 o 
   1 -13   1        0.27        4.46      4.25 o 
   2 -13   1       11.14       17.81      7.20 o 
   3 -13   1       33.02       42.58      7.32 o 
   4 -13   1       21.03       41.65     21.84 o 
   5 -13   1       17.85       27.09      8.30 o 
  -6 -12   1       33.32       30.30      7.89 o 
  -5 -12   1        2.25       34.46     11.84 o 
  -4 -12   1      112.18      118.51     20.74 o 
  -3 -12   1       14.08       28.76      5.90 o 
  -2 -12   1       72.42       66.86      5.80 o 
  -1 -12   1      359.42      321.20      7.17 o 
   0 -12   1        0.02        1.73      4.82 o 
   1 -12   1        2.62        8.74      3.73 o 
   2 -12   1       15.97       11.97      3.90 o 
   3 -12   1       46.69       42.47      4.88 o 
   4 -12   1       18.23       22.74      4.76 o 
   5 -12   1        0.21       12.42      6.51 o 
   6 -12   1       10.92       24.69      6.36 o 
  -7 -11   1       11.34       27.35      9.09 o 
  -6 -11   1       38.06       58.72     10.92 o 
  -5 -11   1        0.10       -0.42      7.81 o 
  -4 -11   1        4.17       16.76     10.92 o 
  -3 -11   1       18.56       37.23     10.98 o 
  -2 -11   1       65.13       74.21      5.35 o 
  -1 -11   1      548.35      503.50      7.46 o 
   0 -11   1        3.51       10.14      4.26 o 
   1 -11   1      280.53      226.68      7.26 o 
   2 -11   1       71.40       61.64      3.71 o 
   3 -11   1      231.06      179.66      4.45 o 
   4 -11   1        4.73        6.52      5.67 o 
   5 -11   1        0.66        7.44      6.90 o 
   6 -11   1        3.80       19.87      7.32 o 
   7 -11   1        4.20       -1.24      7.63 o 
  -8 -10   1        7.12       10.31      9.35 o 
  -7 -10   1        1.78       13.30     10.25 o 
  -6 -10   1        2.49        7.05      5.95 o 
  -5 -10   1        0.75       16.52      6.23 o 
  -4 -10   1       26.39       34.24      5.71 o 
  -3 -10   1       67.50       61.30      6.41 o 
  -2 -10   1      284.27      284.73      6.34 o 
  -1 -10   1       82.62       78.60      4.60 o 
   0 -10   1      119.66      100.81      4.03 o 
   1 -10   1        0.02        3.81      4.79 o 
   2 -10   1       13.97       11.63      4.94 o 
   3 -10   1      191.84      148.74      9.88 o 
   4 -10   1      156.67      135.00      6.05 o 
   5 -10   1        0.13        5.54      5.96 o 
   6 -10   1        2.22        4.73      4.76 o 
   7 -10   1        0.22       17.29      6.23 o 
   8 -10   1       11.82       23.19      6.64 o 
  -9  -9   1       68.81       76.45     10.35 o 
  -8  -9   1       59.97       61.59      7.22 o 
  -7  -9   1       44.53       44.35     10.58 o 
  -6  -9   1        0.98        8.91     18.67 o 
  -5  -9   1        0.01        9.21      3.90 o 
  -4  -9   1       51.50       67.08     12.81 o 
  -3  -9   1      190.44      186.19     20.25 o 
  -2  -9   1      426.74      443.58     28.06 o 
  -1  -9   1      137.83      154.18      5.73 o 
   0  -9   1      942.91      841.72     10.55 o 
   1  -9   1       14.95       20.39      6.10 o 
   2  -9   1      103.42       98.23      4.82 o 
   3  -9   1       16.11       15.79      4.24 o 
   4  -9   1        0.31        2.01      4.03 o 
   5  -9   1       21.06       25.39      6.77 o 
   6  -9   1       31.57       34.17      8.20 o 
   7  -9   1       19.28       17.70      5.13 o 
   8  -9   1       37.47       51.63      7.02 o 
  -9  -8   1      131.37      136.95     11.43 o 
  -8  -8   1       89.56       91.09      9.10 o 
  -7  -8   1       10.93       21.68      8.97 o 
  -6  -8   1        3.82       16.52      5.93 o 
  -5  -8   1      472.13      480.86     20.80 o 
  -4  -8   1       92.35       94.32     10.01 o 
  -3  -8   1        5.21        5.10      4.49 o 
  -2  -8   1      137.23      112.13     19.52 o 
  -1  -8   1      429.86      364.62      9.21 o 
   0  -8   1       31.58       29.84      3.30 o 
   1  -8   1      571.78      533.82      7.57 o 
   2  -8   1      162.88      152.48      8.55 o 
   3  -8   1      849.17      920.24     84.80 o 
   4  -8   1        5.73       13.26      4.83 o 
   5  -8   1       56.24       60.94      5.12 o 
   6  -8   1        0.00        5.00      6.04 o 
   7  -8   1       29.13       31.83      6.59 o 
   8  -8   1       55.44       58.77      6.64 o 
   9  -8   1        3.05       24.77     14.15 o 
 -10  -7   1       10.37       27.81      9.41 o 
  -9  -7   1      127.09      114.04     11.02 o 
  -8  -7   1      141.26      151.29      9.84 o 
  -7  -7   1       85.99       84.77     15.68 o 
  -6  -7   1       66.74       63.29      5.23 o 
  -5  -7   1      499.91      418.59     46.24 o 
  -4  -7   1        6.51       11.23      5.52 o 
  -3  -7   1        4.20        1.81      6.71 o 
  -2  -7   1      946.04      963.79     57.65 o 
  -1  -7   1        8.01        9.99      3.09 o 
   0  -7   1      902.00      892.44     50.64 o 
   1  -7   1      202.05      210.11      3.84 o 
   2  -7   1       71.62       78.37      5.53 o 
   3  -7   1       15.49       13.89      3.84 o 
   4  -7   1      250.55      216.25     13.19 o 
   5  -7   1       35.73       31.88      6.04 o 
   6  -7   1       17.28       17.33      4.46 o 
   7  -7   1       25.44       19.66      4.33 o 
   8  -7   1       20.68       23.54     11.77 o 
   9  -7   1        7.58       21.50     12.08 o 
 -10  -6   1       45.41       44.07      9.54 o 
  -9  -6   1       68.47       64.73     11.66 o 
  -8  -6   1       73.12       62.11     14.15 o 
  -7  -6   1        0.82        3.64      5.47 o 
  -6  -6   1        3.78       19.10      4.13 o 
  -5  -6   1      244.71      225.44      6.64 o 
  -4  -6   1      769.55      749.27     47.04 o 
  -3  -6   1      457.18      386.67     58.08 o 
  -2  -6   1      249.68      240.48     10.13 o 
  -1  -6   1     3474.89     3288.48     66.87 o 
   0  -6   1       88.89      114.02     15.13 o 
   1  -6   1     2618.96     2671.42     11.10 o 
   2  -6   1       67.43       60.65      3.16 o 
   3  -6   1       38.88       40.60      4.09 o 
   4  -6   1      161.55      177.91      8.80 o 
   5  -6   1      104.85      126.19     11.41 o 
   6  -6   1        1.42        2.89      1.67 o 
   7  -6   1        1.60        7.83      5.79 o 
   8  -6   1       42.01       44.17     11.23 o 
   9  -6   1       59.45       56.29      6.00 o 
  10  -6   1       40.98       42.98      7.26 o 
 -10  -5   1        0.29        8.66     11.35 o 
  -9  -5   1       61.88       71.14      6.83 o 
  -8  -5   1       15.77       22.49      4.76 o 
  -7  -5   1       79.37       67.23     11.46 o 
  -6  -5   1       74.44       86.27     10.86 o 
  -5  -5   1      136.33      127.15      4.42 o 
  -4  -5   1      314.42      294.32     16.72 o 
  -3  -5   1       15.67       18.79      2.93 o 
  -2  -5   1        5.08        4.95      2.64 o 
  -1  -5   1       27.50       26.92      3.54 o 
   0  -5   1     1774.29     1825.46    127.20 o 
   1  -5   1     2331.70     2433.94    122.26 o 
   2  -5   1     1137.89     1283.41    120.49 o 
   3  -5   1      466.63      494.70     69.92 o 
   4  -5   1        5.47       15.10      2.80 o 
   5  -5   1       40.23       40.44      3.69 o 
   6  -5   1        0.88        4.94      4.05 o 
   7  -5   1       19.83       31.00      8.18 o 
   8  -5   1       61.88       85.89      5.54 o 
   9  -5   1       50.40       55.76      7.08 o 
  10  -5   1        0.02       13.79      7.20 o 
 -10  -4   1        0.76       22.89     12.32 o 
  -9  -4   1        0.13       15.66      5.01 o 
  -8  -4   1        3.48       12.47      5.69 o 
  -7  -4   1      482.55      460.58     46.37 o 
  -6  -4   1      167.03      163.54     10.43 o 
  -5  -4   1      415.78      394.62     27.45 o 
  -4  -4   1       87.90       96.43      5.34 o 
  -3  -4   1      837.38      892.80     17.94 o 
  -2  -4   1       75.95       82.77      4.00 o 
  -1  -4   1       44.10       36.82      3.60 o 
   0  -4   1     4520.37     4429.75     52.04 o 
   1  -4   1     2238.88     2419.20     92.31 o 
   2  -4   1     1523.11     1709.17    183.39 o 
   3  -4   1     1381.47     1467.76    130.50 o 
   4  -4   1      667.87      709.33     49.66 o 
   5  -4   1       93.10       98.65      3.75 o 
   6  -4   1       52.73       44.90      2.20 o 
   7  -4   1      386.52      339.56     29.83 o 
   8  -4   1       10.20       31.15      5.69 o 
   9  -4   1        1.44       13.12      6.04 o 
  10  -4   1        0.63       -5.87     11.29 o 
  11  -4   1       41.34       59.79     12.57 o 
 -11  -3   1       23.06       37.16      8.67 o 
 -10  -3   1        1.14       -0.08      7.08 o 
  -9  -3   1       12.10       16.62      6.29 o 
  -8  -3   1       58.80       53.39      5.67 o 
  -7  -3   1      212.55      182.95     18.30 o 
  -6  -3   1      523.97      444.65     41.61 o 
  -5  -3   1     2314.86     2428.10    156.00 o 
  -4  -3   1      454.55      423.52      7.57 o 
  -3  -3   1      784.30      866.44     22.15 o 
  -2  -3   1        0.08        2.52      4.27 o 
  -1  -3   1     2478.58     2643.12    155.51 o 
   0  -3   1     2309.37     2681.97    161.43 o 
   1  -3   1     2464.53     2868.69    260.69 o 
   2  -3   1      788.52      761.04     32.09 o 
   3  -3   1      131.63      125.27      4.61 o 
   4  -3   1        0.81        3.57      2.32 o 
   5  -3   1      426.95      466.55     44.11 o 
   6  -3   1      280.59      251.99      5.73 o 
   7  -3   1      559.43      484.16     15.92 o 
   8  -3   1       33.06       27.55      7.50 o 
   9  -3   1       12.35       13.33      5.79 o 
  10  -3   1       46.66       63.78     32.52 o 
  11  -3   1       20.29       21.47     11.47 o 
 -11  -2   1        7.48       14.71      8.18 o 
 -10  -2   1       28.92       36.29      7.59 o 
  -9  -2   1       30.95       35.21      6.28 o 
  -8  -2   1      187.86      218.42     21.23 o 
  -7  -2   1       32.89       43.94      3.45 o 
  -6  -2   1        1.16        7.30      3.90 o 
  -5  -2   1     1209.15     1182.11     42.10 o 
  -4  -2   1      508.53      495.31     37.15 o 
  -3  -2   1     4880.01     5096.36     93.34 o 
  -2  -2   1     2088.42     2077.81     26.44 o 
  -1  -2   1      225.65      244.86      7.65 o 
   0  -2   1        2.25        3.72      2.07 o 
   1  -2   1    16439.29    19191.29   1037.14 o 
   2  -2   1       15.97       29.90      5.61 o 
   3  -2   1      350.57      340.50      9.50 o 
   4  -2   1        5.69        9.57      5.00 o 
   5  -2   1        0.04        8.45      2.58 o 
   6  -2   1       12.14       20.00      3.45 o 
   7  -2   1        4.39        4.02      4.74 o 
   8  -2   1        2.57       10.95      3.82 o 
   9  -2   1       43.13       50.80     14.70 o 
  10  -2   1       88.78      101.74      9.41 o 
  11  -2   1       38.20       45.73      6.27 o 
 -11  -1   1        5.05       20.85      8.57 o 
 -10  -1   1       77.60       57.55     12.75 o 
  -9  -1   1        3.38        8.87      5.92 o 
  -8  -1   1        2.85       15.10      5.19 o 
  -7  -1   1       68.93       67.75      4.19 o 
  -6  -1   1       21.90       26.71      6.25 o 
  -5  -1   1      403.31      341.20     30.69 o 
  -4  -1   1      942.74     1007.13     13.07 o 
  -3  -1   1     6547.64     7116.35    196.39 o 
  -2  -1   1     4919.44     4832.51    126.65 o 
  -1  -1   1      236.59      250.28      6.25 o 
   0  -1   1     1693.62     2092.76    153.01 o 
   1  -1   1       64.41       71.65      3.05 o 
   2  -1   1     1890.69     2051.45    114.82 o 
   3  -1   1      896.84     1024.04     19.03 o 
   4  -1   1      509.98      502.71     22.94 o 
   5  -1   1      204.89      247.64      5.43 o 
   6  -1   1       37.26       37.83      8.66 o 
   7  -1   1        0.02       -3.24     11.59 o 
   8  -1   1       97.20       76.75     10.74 o 
   9  -1   1      361.33      320.91      9.58 o 
  10  -1   1       14.07       27.85      6.39 o 
  11  -1   1        2.09        4.44      8.54 o 
 -11   0   1       64.74       72.05      9.94 o 
 -10   0   1        9.60       10.48      7.53 o 
  -9   0   1      130.77      111.50      7.60 o 
  -8   0   1      300.70      276.00      7.88 o 
  -7   0   1       21.56       30.13      2.97 o 
  -6   0   1        8.93       17.05      3.57 o 
  -5   0   1      149.10      178.90      6.65 o 
  -4   0   1       33.70       33.89      3.60 o 
  -3   0   1       19.52       19.84      2.69 o 
  -2   0   1      409.95      335.41     40.14 o 
  -1   0   1      361.23      336.74      6.19 o 
   1   0   1     5234.18     5789.09     26.36 o 
   2   0   1     4277.68     3998.56    207.25 o 
   3   0   1      852.37      881.91     10.01 o 
   4   0   1       93.68       85.32     20.86 o 
   5   0   1     1773.53     2330.31    253.19 o 
   6   0   1      269.88      243.30     14.40 o 
   7   0   1       44.18       49.66      4.33 o 
   8   0   1      329.80      308.07     19.46 o 
   9   0   1      168.13      127.87     18.06 o 
  10   0   1       19.61       28.67      7.38 o 
  11   0   1       45.77       42.54      8.85 o 
 -11   1   1       13.69       14.36      7.44 o 
 -10   1   1        8.57       12.43      6.68 o 
  -9   1   1       10.70       11.33      4.60 o 
  -8   1   1      237.08      206.82     32.33 o 
  -7   1   1      563.77      585.02     32.33 o 
  -6   1   1       57.66       70.48      9.58 o 
  -5   1   1       27.99       24.64      2.83 o 
  -4   1   1      132.91      137.72      6.71 o 
  -3   1   1      308.63      309.75     12.99 o 
  -2   1   1      372.19      400.15     26.72 o 
  -1   1   1       19.50       20.79      1.77 o 
   0   1   1      549.36      282.32     90.72 o 
   1   1   1      267.82      262.02      3.54 o 
   2   1   1     3943.13     3481.61     56.68 o 
   3   1   1        8.52        2.81      1.71 o 
   4   1   1      960.46      900.01     12.38 o 
   5   1   1      914.21      789.88      5.47 o 
   6   1   1      193.14      189.47      5.49 o 
   7   1   1       86.94       70.14      5.04 o 
   8   1   1      109.51      128.91     10.92 o 
   9   1   1      163.84      166.25     10.31 o 
  10   1   1        8.03       21.05      6.69 o 
  11   1   1        0.02       11.20      7.52 o 
 -11   2   1       49.88       61.76     10.21 o 
 -10   2   1       76.09       71.43     16.72 o 
  -9   2   1        3.92       31.78     17.94 o 
  -8   2   1       40.11       48.31      7.30 o 
  -7   2   1      109.15      120.59      8.66 o 
  -6   2   1      310.09      310.77      2.39 o 
  -5   2   1       65.36       61.62      4.27 o 
  -4   2   1      211.60      215.95      7.75 o 
  -3   2   1      154.73      176.37      4.76 o 
  -2   2   1      764.10      828.71      2.93 o 
  -1   2   1     1169.71     1318.76     62.11 o 
   0   2   1     1806.60     1795.49    202.91 o 
   1   2   1       42.11       46.23      2.84 o 
   2   2   1      270.36      289.52     13.91 o 
   3   2   1      742.59      720.36      8.44 o 
   4   2   1      879.26      920.97     41.79 o 
   5   2   1     1116.51     1151.63     48.26 o 
   6   2   1       50.90       63.42      3.60 o 
   7   2   1        0.13       12.59      4.25 o 
   8   2   1        1.97       14.37      5.99 o 
   9   2   1       83.83       85.26      4.63 o 
  10   2   1       12.54       31.16      9.58 o 
  11   2   1        0.22        6.60      7.77 o 
 -10   3   1       21.47       14.11      6.16 o 
  -9   3   1       14.24        9.60      9.82 o 
  -8   3   1      127.39      134.99      7.69 o 
  -7   3   1       22.35       35.12      5.86 o 
  -6   3   1      540.47      498.82     52.83 o 
  -5   3   1       44.30       62.59      3.66 o 
  -4   3   1       23.81       34.60      5.67 o 
  -3   3   1     1253.16     1457.74      6.71 o 
  -2   3   1      727.83      668.16     36.48 o 
  -1   3   1     1250.01     1266.40    131.66 o 
   0   3   1     1844.11     1757.84    155.75 o 
   1   3   1     2892.09     3164.89     39.84 o 
   2   3   1        9.76       16.95      3.18 o 
   3   3   1      628.85      706.99      9.07 o 
   4   3   1     1019.75     1052.61     60.89 o 
   5   3   1        4.61       10.25      4.58 o 
   6   3   1      120.75      124.27      3.93 o 
   7   3   1       31.07       33.78      4.20 o 
   8   3   1       37.30       42.83      3.88 o 
   9   3   1        5.39       15.45      8.91 o 
  11   3   1       26.28       35.62      8.35 o 
 -10   4   1        1.57        1.43     10.03 o 
  -9   4   1        6.43        8.48      5.21 o 
  -8   4   1      129.89      135.22     16.17 o 
  -7   4   1        5.75       20.88      4.25 o 
  -6   4   1      310.48      291.34     18.55 o 
  -5   4   1      241.58      228.78      5.73 o 
  -4   4   1      265.10      252.29      3.19 o 
  -3   4   1      566.42      653.50     56.01 o 
  -2   4   1      567.39      530.51     12.66 o 
  -1   4   1        9.30        9.58      2.98 o 
   0   4   1        2.80        0.71      1.62 o 
   1   4   1       20.13       20.77      2.05 o 
   2   4   1      346.44      401.29      6.37 o 
   3   4   1      243.51      301.10     10.51 o 
   4   4   1       42.20       37.93      2.84 o 
   5   4   1        0.67        3.62      4.06 o 
   6   4   1        1.06        8.21      4.22 o 
   7   4   1       68.53       91.98      8.35 o 
   8   4   1        2.24       12.26      5.61 o 
   9   4   1      100.83      113.77      9.03 o 
  10   4   1       64.79       83.66      5.97 o 
  11   4   1        4.90       26.50      8.42 o 
 -10   5   1        5.32       19.16     39.29 o 
  -9   5   1       12.84       11.31      8.77 o 
  -8   5   1       67.03       58.21      4.89 o 
  -7   5   1       63.35       73.48      9.40 o 
  -6   5   1      203.19      201.57      6.59 o 
  -5   5   1      279.15      271.77      4.23 o 
  -4   5   1        9.09       11.93      2.99 o 
  -3   5   1      230.46      227.49      2.52 o 
  -2   5   1      429.69      444.30      7.28 o 
  -1   5   1       22.55       21.53      2.34 o 
   0   5   1        4.31        3.90      4.03 o 
   1   5   1     4102.71     4544.56     82.79 o 
   2   5   1      118.28      121.25      2.61 o 
   3   5   1      806.06      905.02     22.89 o 
   4   5   1        0.40        6.90      3.00 o 
   5   5   1     1084.45     1232.94     60.95 o 
   6   5   1      138.83      124.69      5.37 o 
   7   5   1        2.28       10.11      5.62 o 
   8   5   1      165.65      150.47     23.92 o 
   9   5   1       15.27       23.47      4.98 o 
  10   5   1        1.00        4.32      5.71 o 
  11   5   1        7.26       27.51     14.28 o 
 -10   6   1        7.83       28.92     22.33 o 
  -9   6   1        0.32        8.91     12.69 o 
  -8   6   1        0.79       18.98      6.52 o 
  -7   6   1       19.07       18.26     10.55 o 
  -6   6   1      135.98      112.13     13.91 o 
  -5   6   1      121.34      114.03      5.40 o 
  -4   6   1      197.44      222.30      9.25 o 
  -3   6   1       11.72        8.16      3.42 o 
  -2   6   1      288.03      338.80     90.78 o 
  -1   6   1      290.94      282.30     12.55 o 
   0   6   1       95.36       86.80      2.39 o 
   1   6   1       87.35      125.66     11.53 o 
   2   6   1       91.61      130.87     13.18 o 
   3   6   1       26.53       23.63      4.21 o 
   4   6   1     1022.59     1113.99     38.31 o 
   5   6   1        0.04        6.90      5.65 o 
   6   6   1      130.46      114.77      6.16 o 
   7   6   1       95.05       80.87      8.91 o 
   8   6   1      397.65      443.07     30.93 o 
   9   6   1        2.89       17.72      7.12 o 
  10   6   1       47.90       55.23      9.03 o 
  -9   7   1       16.09       38.20     13.67 o 
  -8   7   1        0.06       13.84      6.71 o 
  -7   7   1        0.45        2.26      5.65 o 
  -6   7   1       12.91       22.64      5.85 o 
  -5   7   1       54.27       65.14     10.86 o 
  -4   7   1        2.88        7.76      3.93 o 
  -3   7   1       13.52       13.17      3.51 o 
  -2   7   1       16.97       20.82      4.39 o 
  -1   7   1        5.90       13.18      1.90 o 
   0   7   1       26.06       27.55      2.14 o 
   1   7   1      344.29      309.61      3.73 o 
   2   7   1      332.31      314.62     29.35 o 
   3   7   1      758.89      703.78     32.15 o 
   4   7   1      405.69      411.77     16.82 o 
   5   7   1      654.40      600.32     36.06 o 
   6   7   1      369.88      357.29     17.20 o 
   7   7   1      104.08      100.43      6.98 o 
   8   7   1      149.97      141.95      6.25 o 
   9   7   1       18.37       20.91     10.98 o 
  10   7   1      163.22      175.17     15.68 o 
  -9   8   1       71.16       90.24     15.01 o 
  -8   8   1        2.11       17.27      6.64 o 
  -7   8   1        3.47        3.75     11.90 o 
  -6   8   1      107.95      107.35      8.42 o 
  -5   8   1        0.12        3.50      1.93 o 
  -4   8   1       66.67       47.23     18.42 o 
  -3   8   1      160.48      132.49     34.04 o 
  -2   8   1      141.53      138.55     20.38 o 
  -1   8   1      400.72      335.67      5.00 o 
   0   8   1       23.25       21.33      2.37 o 
   1   8   1      944.87      847.76      5.89 o 
   2   8   1        0.01        3.57      3.34 o 
   3   8   1        9.69       11.10      3.47 o 
   4   8   1        0.00       15.38      3.52 o 
   5   8   1      312.15      304.44     16.94 o 
   6   8   1        9.40       20.49      5.47 o 
   7   8   1       58.24       66.62      9.52 o 
   8   8   1        0.15       13.37      6.73 o 
   9   8   1       59.82       68.29      8.24 o 
  10   8   1       66.10       58.50     10.74 o 
  -8   9   1        0.01       21.96      9.03 o 
  -7   9   1      221.61      205.27      8.39 o 
  -6   9   1       45.28       56.98      8.79 o 
  -5   9   1      210.38      259.84     94.87 o 
  -4   9   1       69.48       76.65     23.18 o 
  -3   9   1      175.73      189.34     42.77 o 
  -2   9   1        8.71       12.99      3.31 o 
  -1   9   1      529.96      437.32     21.35 o 
   0   9   1      649.32      544.31     20.99 o 
   1   9   1      489.54      425.43     10.55 o 
   2   9   1        2.46        9.24      5.80 o 
   3   9   1        2.33        9.57      3.70 o 
   4   9   1       58.18       61.05      6.16 o 
   5   9   1       40.07       55.03      8.66 o 
   6   9   1        7.06       11.47      7.64 o 
   7   9   1       64.95       56.18      7.82 o 
   8   9   1      133.08      134.82     10.21 o 
   9   9   1      147.58      127.08      8.44 o 
  -8  10   1       14.47       32.40      7.06 o 
  -7  10   1        4.94       13.32      6.91 o 
  -6  10   1       31.67       34.31      7.69 o 
  -5  10   1       70.30       42.72     21.72 o 
  -4  10   1       41.24       32.73      6.41 o 
  -3  10   1      321.05      302.44     45.88 o 
  -2  10   1       50.44       29.77      6.22 o 
  -1  10   1        0.14        7.47      3.11 o 
   0  10   1       15.68       23.47      3.23 o 
   1  10   1       64.39       71.22      3.97 o 
   2  10   1        6.93        8.26      5.00 o 
   3  10   1        3.82        6.70      3.88 o 
   4  10   1       27.42       37.63      5.73 o 
   5  10   1      281.13      267.35      8.22 o 
   6  10   1        3.01        9.04      6.41 o 
   7  10   1       30.20       39.36      9.03 o 
   8  10   1        0.73       10.34      7.41 o 
   9  10   1        4.92        6.19      7.36 o 
  -7  11   1       59.36       58.02      5.08 o 
  -6  11   1       63.73       48.06      5.82 o 
  -5  11   1        1.66       11.59     10.37 o 
  -4  11   1       39.50       40.93      5.98 o 
  -3  11   1       27.62       22.21      4.64 o 
  -2  11   1       28.36       43.34     11.53 o 
  -1  11   1       64.49       72.01      4.88 o 
   0  11   1      211.79      186.72     22.45 o 
   1  11   1      955.13      864.86     73.33 o 
   2  11   1     1800.90     1508.65     68.70 o 
   3  11   1      338.70      318.20    105.67 o 
   4  11   1        1.21        6.76      5.60 o 
   5  11   1        0.05       13.16      5.17 o 
   6  11   1        0.36       12.26      5.80 o 
   7  11   1      110.04      114.55     23.85 o 
   8  11   1        1.84       14.99      5.96 o 
  -6  12   1       89.10       81.87     10.31 o 
  -5  12   1       99.53       83.52     15.13 o 
  -4  12   1       11.22       27.12     22.09 o 
  -3  12   1       25.83       45.58     15.25 o 
  -2  12   1        1.11       14.09      4.71 o 
  -1  12   1        3.11        7.68      4.18 o 
   0  12   1      258.43      219.53     11.29 o 
   1  12   1       53.30       47.54      4.49 o 
   2  12   1        6.64       11.71      4.73 o 
   3  12   1      125.16      147.06      6.09 o 
   4  12   1      429.21      403.27      8.79 o 
   5  12   1      130.14      122.91      6.64 o 
   6  12   1        5.43       19.48     14.46 o 
   7  12   1       86.35      117.55     21.11 o 
  -5  13   1      104.61      113.11      8.05 o 
  -4  13   1       33.66       66.63     52.22 o 
  -3  13   1        2.58       18.58     14.46 o 
  -2  13   1       46.73       53.88     15.56 o 
  -1  13   1       96.90      113.84     25.62 o 
   0  13   1       50.12       46.82      5.55 o 
   1  13   1       34.24       32.31      4.60 o 
   2  13   1        0.00       12.10      7.63 o 
   3  13   1       50.98       44.08      5.82 o 
   4  13   1       82.37       84.32     10.48 o 
   5  13   1      268.33      257.17      9.25 o 
   6  13   1       50.28       63.39      8.26 o 
  -3  14   1      116.36      271.77     88.95 o 
  -2  14   1      105.55      211.71     78.15 o 
  -1  14   1      351.14      447.96    101.58 o 
   0  14   1      174.35      182.95     20.86 o 
   1  14   1        4.04       13.81      5.36 o 
   2  14   1        5.24        7.28      5.61 o 
   3  14   1        7.61       29.91      6.25 o 
   4  14   1        0.00       14.11      6.62 o 
   5  14   1       49.46       70.93      8.33 o 
  -1  15   1       30.30       41.84      9.64 o 
   0  15   1       27.89       42.34      6.55 o 
   1  15   1        6.22       19.99      5.91 o 
   2  15   1       15.97       35.06      9.10 o 
  -3 -14   2        2.04       28.61      8.67 o 
  -2 -14   2       10.75       18.33      9.00 o 
  -1 -14   2       16.06       23.64      7.69 o 
   0 -14   2      112.56      113.18     11.10 o 
   1 -14   2       21.25       32.45     10.33 o 
   2 -14   2       15.96       19.08      5.73 o 
   3 -14   2        1.51       10.83      4.69 o 
  -5 -13   2        1.93       21.53     13.30 o 
  -4 -13   2       32.64       57.31      9.51 o 
  -3 -13   2       20.42       25.16      9.12 o 
  -2 -13   2       18.58       27.49      8.50 o 
  -1 -13   2       10.58       36.45     23.06 o 
   0 -13   2       49.18       36.28      6.57 o 
   1 -13   2       88.77       82.10      5.98 o 
   2 -13   2      102.19       95.54     13.42 o 
   3 -13   2        0.54        7.95      4.64 o 
   4 -13   2        5.21        7.08      7.57 o 
   5 -13   2       47.72       48.77     25.68 o 
  -6 -12   2       72.72      101.57     26.54 o 
  -5 -12   2        3.21       24.69      8.48 o 
  -4 -12   2        0.84       16.42     13.60 o 
  -3 -12   2       36.79       85.28     19.89 o 
  -2 -12   2       85.11      122.58     15.19 o 
  -1 -12   2      721.27      729.33     37.28 o 
   0 -12   2      215.55      224.34     28.31 o 
   1 -12   2        7.12       15.93      4.82 o 
   2 -12   2        0.04       14.07      7.81 o 
   3 -12   2        4.76       15.42      4.82 o 
   4 -12   2       44.63       37.24      3.93 o 
   5 -12   2       25.16       23.83      5.25 o 
   6 -12   2       67.75       73.83     17.69 o 
  -7 -11   2        5.54       24.47     10.25 o 
  -6 -11   2       41.09       58.17     13.30 o 
  -5 -11   2       30.77       36.40      9.31 o 
  -4 -11   2        0.22        8.73      8.95 o 
  -3 -11   2        5.22        9.02      7.96 o 
  -2 -11   2      720.44      785.71     84.19 o 
  -1 -11   2        3.17       -2.27      5.77 o 
   0 -11   2        0.00        1.57      5.68 o 
   1 -11   2       41.70       51.45      5.25 o 
   2 -11   2        4.87        9.97      3.10 o 
   3 -11   2       18.97       24.57      3.89 o 
   4 -11   2        0.26        6.39      3.71 o 
   5 -11   2       62.37       45.33     11.23 o 
   6 -11   2        0.36       12.78      6.85 o 
   7 -11   2        3.37       15.50     10.13 o 
  -8 -10   2       25.70       42.34      9.27 o 
  -7 -10   2       27.59       34.80      7.88 o 
  -6 -10   2        4.04       10.68      6.97 o 
  -5 -10   2        5.11       11.98      7.70 o 
  -4 -10   2        3.40       17.51      9.58 o 
  -3 -10   2      501.70      609.26     74.61 o 
  -2 -10   2        0.53        3.84      6.22 o 
  -1 -10   2       62.95       84.50     14.89 o 
   0 -10   2       15.79       13.85      5.23 o 
   1 -10   2        9.65        8.98      6.04 o 
   2 -10   2      206.57      226.42      5.80 o 
   3 -10   2      155.48      144.16     10.98 o 
   4 -10   2       53.18       45.87      8.33 o 
   5 -10   2       44.85       50.68      9.78 o 
   6 -10   2        0.00        7.92      5.81 o 
   7 -10   2        7.60       10.23      6.23 o 
   8 -10   2       10.86        5.65      9.40 o 
  -8  -9   2       29.06       40.25      9.87 o 
  -7  -9   2       41.41       50.14     10.73 o 
  -6  -9   2        0.00        1.59      6.86 o 
  -5  -9   2       17.22       36.39      6.76 o 
  -4  -9   2        4.95        7.91      5.61 o 
  -3  -9   2      215.64      258.55     43.68 o 
  -2  -9   2      112.29      124.38      9.21 o 
  -1  -9   2      350.30      371.98     36.91 o 
   0  -9   2      547.39      586.22     38.86 o 
   1  -9   2       10.91       14.15      7.81 o 
   2  -9   2        6.48        6.15      3.77 o 
   3  -9   2       74.23       57.43     11.84 o 
   4  -9   2        6.29       18.10      4.91 o 
   5  -9   2       75.71       47.68      3.06 o 
   6  -9   2        0.30        2.00      4.94 o 
   7  -9   2       23.25       25.59      8.72 o 
   8  -9   2       21.87       28.67      8.66 o 
  -9  -8   2        0.48       18.09     10.13 o 
  -8  -8   2        0.03        9.56     12.29 o 
  -7  -8   2        0.54       10.73      6.59 o 
  -6  -8   2       15.61       18.31      7.40 o 
  -5  -8   2        2.89       17.22      6.00 o 
  -4  -8   2     1260.15     1344.27    103.78 o 
  -3  -8   2      380.44      421.63     59.00 o 
  -2  -8   2      835.51      910.94    120.25 o 
  -1  -8   2        0.28        7.78      3.77 o 
   0  -8   2      292.16      340.97     30.99 o 
   1  -8   2      236.64      229.88     16.84 o 
   2  -8   2      105.76      111.34     18.24 o 
   3  -8   2      129.14      110.39     18.06 o 
   4  -8   2       78.86       87.33      5.43 o 
   5  -8   2       97.00       78.28      6.44 o 
   6  -8   2       72.39       61.08      6.25 o 
   7  -8   2        5.75       12.02      2.48 o 
   8  -8   2       35.70       50.84      6.51 o 
   9  -8   2       49.35       57.11     24.04 o 
  -9  -7   2        8.84        9.67     14.95 o 
  -8  -7   2       18.47       32.01      7.57 o 
  -7  -7   2        2.62        7.94      5.82 o 
  -6  -7   2       88.10       92.75      5.92 o 
  -5  -7   2       22.46       24.08      5.05 o 
  -4  -7   2      373.89      385.90     50.70 o 
  -3  -7   2      115.34      127.87     13.60 o 
  -2  -7   2      750.89      792.93    129.09 o 
  -1  -7   2     1065.47     1307.53    176.13 o 
   0  -7   2       10.67        7.29      4.03 o 
   1  -7   2      175.03      172.53     14.40 o 
   2  -7   2      284.19      297.35     31.30 o 
   3  -7   2        9.33       16.60      4.16 o 
   4  -7   2        0.52        7.11      4.77 o 
   5  -7   2       29.27       35.70      5.34 o 
   6  -7   2       58.54       59.25      7.75 o 
   7  -7   2       36.94       37.87      7.97 o 
   8  -7   2       29.32       34.45      7.99 o 
   9  -7   2       63.07       56.44      6.69 o 
  10  -7   2        6.21       13.97     11.04 o 
 -10  -6   2       98.55       99.45      9.57 o 
  -9  -6   2       24.73       20.14      6.84 o 
  -8  -6   2       21.92       33.39      7.99 o 
  -7  -6   2       46.11       45.91      6.97 o 
  -6  -6   2        5.33        9.20      6.50 o 
  -5  -6   2        0.35        3.36      5.56 o 
  -4  -6   2       26.43       31.88      5.32 o 
  -3  -6   2      219.10      229.41     13.12 o 
  -2  -6   2      311.17      345.30     51.80 o 
  -1  -6   2      316.36      426.86     67.29 o 
   0  -6   2     2336.92     2901.96    288.63 o 
   1  -6   2      134.39      120.89     10.80 o 
   2  -6   2        1.43        2.92      4.22 o 
   3  -6   2      287.83      307.17     50.51 o 
   4  -6   2      117.20      129.63     25.75 o 
   5  -6   2        5.75        9.98      2.74 o 
   6  -6   2       53.42       55.04      6.28 o 
   7  -6   2      216.13      194.28      7.31 o 
   8  -6   2        5.34        5.59      6.08 o 
   9  -6   2      176.13      179.14     11.71 o 
  10  -6   2        1.51       25.14      8.91 o 
 -10  -5   2       43.50       86.03     22.15 o 
  -9  -5   2      282.57      244.45     35.20 o 
  -8  -5   2      115.03      127.76     14.28 o 
  -7  -5   2       49.88       43.25      8.48 o 
  -6  -5   2        9.62       14.29      3.87 o 
  -5  -5   2      219.68      208.77      7.93 o 
  -4  -5   2       77.75       79.45      5.86 o 
  -3  -5   2      164.02      177.52      9.78 o 
  -2  -5   2       50.57       56.94      4.15 o 
  -1  -5   2      130.58      171.25     38.01 o 
   0  -5   2      497.78      554.24     50.58 o 
   1  -5   2      348.57      387.79     73.33 o 
   2  -5   2        2.95        6.09      3.13 o 
   3  -5   2     1441.54     1535.34    125.49 o 
   4  -5   2       66.01       74.32      5.28 o 
   5  -5   2        1.85        4.42      4.36 o 
   6  -5   2      366.99      317.50      9.15 o 
   7  -5   2       61.58       55.03      7.08 o 
   8  -5   2        2.56       12.89      5.92 o 
   9  -5   2       59.02       37.76      7.29 o 
  10  -5   2        5.06       11.33      6.19 o 
 -10  -4   2       17.37       28.38     10.25 o 
  -9  -4   2      134.91      127.31      6.83 o 
  -8  -4   2      147.16      120.12     26.84 o 
  -7  -4   2      790.96      782.27     16.17 o 
  -6  -4   2      739.93      706.38     49.90 o 
  -5  -4   2      232.90      244.92     10.43 o 
  -4  -4   2        2.61        8.93      3.78 o 
  -3  -4   2       18.92       18.00      4.01 o 
  -2  -4   2       25.18       29.49      3.06 o 
  -1  -4   2      295.80      226.10     14.40 o 
   0  -4   2       26.47       42.88      5.06 o 
   1  -4   2      432.82      421.47     74.55 o 
   2  -4   2     1677.49     1793.74    280.39 o 
   3  -4   2     1472.69     1590.05     85.96 o 
   4  -4   2       42.79       55.10      5.80 o 
   5  -4   2      281.86      285.14      8.67 o 
   6  -4   2       53.54       58.61      3.77 o 
   7  -4   2      174.37      136.90      2.56 o 
   8  -4   2        2.13        2.07      7.32 o 
   9  -4   2       10.07       17.26      6.77 o 
  10  -4   2      152.71      153.50     10.74 o 
  11  -4   2        4.10       12.07      9.64 o 
 -10  -3   2        0.11        4.40      8.72 o 
  -9  -3   2        0.00        5.43      7.22 o 
  -8  -3   2        3.95       11.04      4.80 o 
  -7  -3   2      473.04      429.42     65.16 o 
  -6  -3   2      166.39      156.22     12.18 o 
  -5  -3   2      857.13      767.01     42.10 o 
  -4  -3   2      127.02      115.33      3.61 o 
  -3  -3   2      600.06      660.38     26.23 o 
  -2  -3   2       61.56       66.00      3.72 o 
  -1  -3   2       36.14       46.95      8.48 o 
   0  -3   2     1907.27     2094.24     65.16 o 
   1  -3   2     1548.75     1798.20     94.22 o 
   2  -3   2       24.14       26.98      1.93 o 
   3  -3   2       48.01       61.18      2.72 o 
   4  -3   2      164.59      170.55      8.24 o 
   5  -3   2        2.75        5.13      3.99 o 
   6  -3   2      257.82      261.51     12.75 o 
   7  -3   2       29.80       26.36      5.37 o 
   8  -3   2       28.35       30.78      9.70 o 
   9  -3   2      122.31      111.84      8.07 o 
  10  -3   2        4.48       14.12      9.67 o 
  11  -3   2        0.37       32.58     11.10 o 
 -10  -2   2        0.09       23.32      8.76 o 
  -9  -2   2       74.46       94.01     20.62 o 
  -8  -2   2        7.93       14.63      4.39 o 
  -7  -2   2       80.01       56.80      8.72 o 
  -6  -2   2      559.99      511.74     52.22 o 
  -5  -2   2     1217.54     1329.74    125.07 o 
  -4  -2   2      786.65      659.66     23.18 o 
  -3  -2   2      163.78      159.95      6.15 o 
  -2  -2   2      679.30      687.56     68.57 o 
  -1  -2   2     4642.99     4893.60    253.43 o 
   0  -2   2     1063.58     1181.98     51.09 o 
   1  -2   2      195.14      202.89     11.29 o 
   2  -2   2      286.16      243.36     11.71 o 
   3  -2   2       44.75       46.00      4.09 o 
   4  -2   2     1313.04     1501.73     33.07 o 
   5  -2   2      669.97      713.93     26.97 o 
   6  -2   2       48.33       49.57      2.43 o 
   7  -2   2      146.72      147.77     15.62 o 
   8  -2   2      180.60      189.47     12.81 o 
   9  -2   2      269.07      316.22     37.28 o 
  10  -2   2       24.89       33.25      9.33 o 
 -10  -1   2        9.86       25.27     13.42 o 
  -9  -1   2        5.92       15.64      5.95 o 
  -8  -1   2       12.56       23.53      6.28 o 
  -7  -1   2      133.40      121.44      6.06 o 
  -6  -1   2      212.28      172.97      9.46 o 
  -5  -1   2      604.39      482.14     38.13 o 
  -4  -1   2      866.36      978.58    105.97 o 
  -3  -1   2     2580.66     2853.74    144.71 o 
  -2  -1   2     5685.89     5478.29    348.24 o 
  -1  -1   2    11867.67    14846.61    307.30 o 
   0  -1   2       71.36       68.15     16.11 o 
   1  -1   2    16228.22    17079.40    318.65 o 
   2  -1   2     2020.58     2195.64     48.07 o 
   3  -1   2       82.58       84.28      3.77 o 
   4  -1   2        0.45        2.27      3.42 o 
   5  -1   2       26.82       19.43      2.99 o 
   6  -1   2      113.05      143.42     21.84 o 
   7  -1   2       10.71       20.93      5.67 o 
   8  -1   2       42.42       52.10      9.03 o 
   9  -1   2       54.18       67.17      9.40 o 
  10  -1   2       28.20       32.62      7.05 o 
  11  -1   2        0.45       10.37      9.52 o 
 -10   0   2        6.47       20.98      8.10 o 
  -9   0   2        7.51       13.01      6.23 o 
  -8   0   2        1.28        8.16      7.08 o 
  -7   0   2      326.26      369.84     27.03 o 
  -6   0   2       18.02       17.69      3.66 o 
  -5   0   2       15.48       20.38      2.76 o 
  -4   0   2       32.87       22.28      2.25 o 
  -3   0   2      356.97      317.10     39.29 o 
  -2   0   2        8.96        8.29      1.93 o 
  -1   0   2       39.61       45.15      2.98 o 
   0   0   2      106.99       82.38     10.98 o 
   1   0   2       11.84       21.50      1.55 o 
   2   0   2     2482.38     2386.15     58.32 o 
   3   0   2       22.80       35.38      4.88 o 
   4   0   2        0.60        3.54      3.54 o 
   5   0   2      169.13      190.68     20.25 o 
   6   0   2       74.28       96.49     13.30 o 
   7   0   2       59.09       48.93      4.81 o 
   8   0   2       24.52       31.53      4.87 o 
   9   0   2      108.81       73.40      6.83 o 
  10   0   2       10.92        6.49      7.57 o 
  11   0   2        0.06       16.47     13.79 o 
 -10   1   2      145.23      269.66     19.16 o 
  -9   1   2       62.18       72.00      7.80 o 
  -8   1   2       10.30       20.36      5.87 o 
  -7   1   2        0.13       10.62      4.39 o 
  -6   1   2        7.62       12.49      2.75 o 
  -5   1   2      651.31      742.82     98.04 o 
  -4   1   2      147.89      128.63      7.26 o 
  -3   1   2       38.08       31.37      4.51 o 
  -2   1   2       33.65       27.69      2.35 o 
  -1   1   2    11178.59    12660.33    410.53 o 
   0   1   2       14.92       21.10      1.71 o 
   1   1   2      108.46       97.06      2.75 o 
   2   1   2        4.51        6.38      3.11 o 
   3   1   2     2436.73     2241.08     27.09 o 
   4   1   2       86.77       75.15      4.39 o 
   5   1   2     1732.27     1688.71      7.57 o 
   6   1   2      215.52      225.42      7.93 o 
   7   1   2       43.04       47.11      2.73 o 
   8   1   2        2.88       11.59      5.04 o 
   9   1   2       37.27       37.68      5.65 o 
  10   1   2        0.08       17.74      9.21 o 
  11   1   2       17.00        3.89     10.55 o 
 -10   2   2       46.51       40.39     31.11 o 
  -9   2   2       15.69       13.46      6.23 o 
  -8   2   2        5.85       19.19      5.30 o 
  -7   2   2     1331.31     1512.87     87.97 o 
  -6   2   2       15.20       18.62      5.12 o 
  -5   2   2       37.02       34.96      8.18 o 
  -4   2   2        0.75        3.17      3.29 o 
  -3   2   2      256.53      275.34      6.53 o 
  -2   2   2      810.04      864.25    175.77 o 
  -1   2   2     4090.15     4573.65     71.38 o 
   0   2   2     7098.90     7475.45    196.92 o 
   1   2   2     1626.80     1723.71    178.57 o 
   2   2   2       72.26       73.45      5.61 o 
   3   2   2        2.74       14.49      3.97 o 
   4   2   2      136.65      124.91      3.27 o 
   5   2   2       28.41       28.53      3.97 o 
   6   2   2       29.99       33.16      3.02 o 
   7   2   2       12.31       22.45      4.70 o 
   8   2   2        1.01       11.65      5.31 o 
   9   2   2        3.48       12.70      7.97 o 
  10   2   2        4.88       15.81      7.87 o 
  11   2   2       26.27       33.32      8.65 o 
 -10   3   2        3.17       13.43      4.71 o 
  -9   3   2       73.70       90.90     36.12 o 
  -8   3   2       14.45       21.23      7.04 o 
  -7   3   2      848.84      837.47    105.06 o 
  -6   3   2       87.93       82.66      3.80 o 
  -5   3   2       19.75       24.43      7.32 o 
  -4   3   2      457.71      431.12     29.16 o 
  -3   3   2      300.68      294.16      3.95 o 
  -2   3   2     2668.41     2728.53     41.91 o 
  -1   3   2     1969.21     2146.02    137.88 o 
   0   3   2      406.40      339.48      6.16 o 
   1   3   2      818.78      797.22     20.93 o 
   2   3   2      311.97      267.35     27.64 o 
   3   3   2      680.67      786.99     31.79 o 
   4   3   2       40.12       48.99      3.29 o 
   5   3   2      204.37      196.76      7.32 o 
   6   3   2       78.18       80.07      6.77 o 
   7   3   2       12.75       16.03      8.24 o 
   8   3   2      149.47      153.44      7.02 o 
   9   3   2       11.08        6.87      5.80 o 
  10   3   2        2.47       13.37      7.50 o 
  11   3   2       15.75       30.63     16.35 o 
 -10   4   2        2.01       26.41     12.20 o 
  -9   4   2      134.58      150.35     14.76 o 
  -8   4   2       90.91      102.74     22.45 o 
  -7   4   2      150.09      165.70     12.45 o 
  -6   4   2       91.08      100.86      4.81 o 
  -5   4   2       40.13       37.53      3.91 o 
  -4   4   2        3.99       10.24      3.21 o 
  -3   4   2     1275.68     1512.40      7.32 o 
  -2   4   2     2746.33     2626.62    331.95 o 
  -1   4   2       67.83       69.23      4.24 o 
   0   4   2      129.80      119.37      9.03 o 
   1   4   2      339.66      395.40      9.15 o 
   2   4   2      288.03      326.32      9.21 o 
   3   4   2      792.31      829.03     52.41 o 
   4   4   2       32.74       42.31      4.90 o 
   5   4   2      184.51      182.67      6.83 o 
   6   4   2      103.76      133.37      4.99 o 
   7   4   2       56.36       43.03      4.58 o 
   8   4   2        5.43        8.30      5.31 o 
   9   4   2        0.16        5.90      7.99 o 
  10   4   2       34.75       35.14      9.40 o 
  11   4   2        0.47       15.37     10.13 o 
 -10   5   2       13.90       25.10     11.39 o 
  -9   5   2       19.73       22.00      8.51 o 
  -8   5   2       48.68       55.93      7.66 o 
  -7   5   2      406.64      387.28     16.59 o 
  -6   5   2       80.13       85.51      6.45 o 
  -5   5   2      118.22      107.50     12.45 o 
  -4   5   2      365.69      373.96      8.36 o 
  -3   5   2       51.15       86.88      7.57 o 
  -2   5   2     2611.82     2405.79    278.63 o 
  -1   5   2      735.00      697.79     55.52 o 
   0   5   2     1012.07     1037.09    130.25 o 
   1   5   2       77.75       57.88      3.72 o 
   2   5   2      810.09      837.74      5.22 o 
   3   5   2     1233.26     1394.66     87.49 o 
   4   5   2        0.07        1.64      4.70 o 
   5   5   2       32.92       40.22      4.44 o 
   6   5   2      538.56      468.10     22.82 o 
   7   5   2        1.94        1.89      4.74 o 
   8   5   2       35.57       26.18      4.70 o 
   9   5   2        6.78        9.25      7.20 o 
  10   5   2       31.84       40.94      7.78 o 
  11   5   2        9.76       23.70      8.21 o 
  -9   6   2        8.08       24.16      8.90 o 
  -8   6   2       18.85       26.54      6.29 o 
  -7   6   2      127.09      133.19      5.66 o 
  -6   6   2       20.77       35.75      9.76 o 
  -5   6   2      251.70      271.24      6.34 o 
  -4   6   2      184.37      201.21      6.59 o 
  -3   6   2        0.79        2.89      2.64 o 
  -2   6   2       15.24       12.03      4.78 o 
  -1   6   2       76.58       65.04      8.18 o 
   0   6   2      329.75      314.93     41.97 o 
   1   6   2       68.83       55.18      2.84 o 
   2   6   2      544.26      641.97     27.76 o 
   3   6   2      997.64     1086.49     38.98 o 
   4   6   2      491.36      481.73     27.88 o 
   5   6   2      280.72      310.00     19.64 o 
   6   6   2      478.26      434.68     15.31 o 
   7   6   2      337.03      308.31     10.49 o 
   8   6   2        1.87        9.02      4.33 o 
   9   6   2       44.90       68.24     10.31 o 
  10   6   2       21.09       37.73      6.44 o 
  11   6   2       12.21       21.47      8.62 o 
  -9   7   2       52.06      141.17     14.40 o 
  -8   7   2       30.41       39.47      6.59 o 
  -7   7   2        2.33        8.12      5.11 o 
  -6   7   2      130.74      138.69     20.44 o 
  -5   7   2        2.31       18.88      8.79 o 
  -4   7   2       19.62       25.78      7.79 o 
  -3   7   2      139.12      155.06     45.33 o 
  -2   7   2       14.31       14.79      3.36 o 
  -1   7   2      193.00      163.92     23.55 o 
   0   7   2        3.00        7.05      2.38 o 
   1   7   2        0.00        2.20      2.83 o 
   2   7   2      287.74      337.87     18.73 o 
   3   7   2      145.70      179.97      4.88 o 
   4   7   2      215.74      254.53      4.30 o 
   5   7   2      380.83      375.02     20.07 o 
   6   7   2       82.01      100.34      7.87 o 
   7   7   2       62.55       73.82      6.10 o 
   8   7   2       98.26      107.06      7.50 o 
   9   7   2       33.13       51.31      8.48 o 
  10   7   2       24.67       38.40      7.59 o 
  -9   8   2        0.51       29.89     11.77 o 
  -8   8   2        4.57        7.69     12.69 o 
  -7   8   2      170.75      168.67      8.24 o 
  -6   8   2        0.95        7.24      5.42 o 
  -5   8   2        6.44       20.30     10.49 o 
  -4   8   2      127.27      107.40     12.07 o 
  -3   8   2      220.70      189.97     36.36 o 
  -2   8   2      663.16      518.76    119.82 o 
  -1   8   2        2.18        0.35      2.38 o 
   0   8   2       67.77       73.15      6.71 o 
   1   8   2      158.20      119.08     17.69 o 
   2   8   2        2.78        9.44      3.04 o 
   3   8   2       83.77       79.43     12.14 o 
   4   8   2        2.74       12.69      3.63 o 
   5   8   2       55.87       57.75      6.28 o 
   6   8   2      166.78      140.61      7.38 o 
   7   8   2      561.10      544.53      6.86 o 
   8   8   2       51.16       59.40      6.09 o 
   9   8   2      129.95      115.79      8.28 o 
  10   8   2        4.06       11.28      5.94 o 
  -8   9   2       29.20       49.30      7.38 o 
  -7   9   2        0.93        5.13      8.48 o 
  -6   9   2      250.97      217.56     32.33 o 
  -5   9   2       39.91       60.03      8.05 o 
  -4   9   2       32.61       26.43      7.42 o 
  -3   9   2       57.08       53.86     16.47 o 
  -2   9   2       86.34       99.28     13.60 o 
  -1   9   2     1159.20     1182.42    150.20 o 
   0   9   2      999.08      943.83     58.69 o 
   1   9   2      190.14      178.81     18.00 o 
   2   9   2        0.23        2.83      3.73 o 
   3   9   2        5.77       11.96      4.22 o 
   4   9   2        6.92        9.96     12.57 o 
   5   9   2      319.15      305.90      9.58 o 
   6   9   2       21.82       32.82      7.35 o 
   7   9   2       79.40       75.25      6.58 o 
   8   9   2       24.32       39.90      9.88 o 
   9   9   2        2.28       16.94      6.74 o 
  -7  10   2      121.39      129.59      6.74 o 
  -6  10   2       98.40       92.32     20.38 o 
  -5  10   2       12.26       26.74      4.85 o 
  -4  10   2       58.18       51.94     12.99 o 
  -3  10   2       29.66       28.00      5.06 o 
  -2  10   2      137.08      180.66     44.66 o 
  -1  10   2     1341.53     1444.97    256.60 o 
   0  10   2      369.82      363.65     50.39 o 
   1  10   2      977.76      889.69     25.81 o 
   2  10   2      293.10      279.32      5.04 o 
   3  10   2       10.00       14.13      4.04 o 
   4  10   2        8.41       12.99      5.09 o 
   5  10   2        0.03       14.17      7.56 o 
   6  10   2        5.52       12.67     10.31 o 
   7  10   2       15.67       21.17      6.99 o 
   8  10   2        4.11        8.79     12.57 o 
   9  10   2        0.96        1.56      6.74 o 
  -7  11   2        1.92        6.41      7.36 o 
  -6  11   2      130.41      123.47     35.02 o 
  -5  11   2        4.30       -3.59      6.65 o 
  -4  11   2        0.23        7.05      7.20 o 
  -3  11   2       20.45       22.39      5.67 o 
  -2  11   2        5.45       22.57      8.85 o 
  -1  11   2      213.40      215.29     45.21 o 
   0  11   2       91.40       85.69     15.01 o 
   1  11   2      143.96      144.31      9.82 o 
   2  11   2      756.79      697.61      7.40 o 
   3  11   2      192.17      282.84    184.25 o 
   4  11   2       42.27       32.84      5.55 o 
   5  11   2       30.35       23.92      7.08 o 
   6  11   2        1.59        4.04      5.63 o 
   7  11   2        3.39       13.20      5.75 o 
   8  11   2        0.49       13.91      7.57 o 
  -6  12   2        8.35       16.23      5.71 o 
  -5  12   2      303.00      269.88     38.68 o 
  -4  12   2        9.89       22.96      4.58 o 
  -3  12   2        3.38        8.18      2.56 o 
  -2  12   2       12.49        7.32      7.69 o 
  -1  12   2        3.29        6.74      3.75 o 
   0  12   2        0.16       13.26      5.19 o 
   1  12   2       17.69       22.17      4.82 o 
   2  12   2      131.66      116.28     12.99 o 
   3  12   2      303.82      273.41     24.83 o 
   4  12   2      144.50      145.00      6.17 o 
   5  12   2       43.60       52.72      5.89 o 
   6  12   2       82.21       98.75      7.23 o 
   7  12   2        2.21       21.92      7.34 o 
  -4  13   2      224.27      163.75      7.20 o 
  -3  13   2      144.53      135.14     92.73 o 
  -2  13   2        8.82       13.19      4.95 o 
  -1  13   2       36.11       45.35     12.69 o 
   0  13   2       75.47       57.71     16.35 o 
   1  13   2      114.28      102.37     20.99 o 
   2  13   2       45.87       37.69      5.33 o 
   3  13   2        5.39       10.46      5.45 o 
   4  13   2      118.52      113.72     22.33 o 
   5  13   2      200.73      211.66     17.75 o 
   6  13   2       79.40       84.55      7.02 o 
  -3  14   2       26.26       41.85      9.88 o 
  -2  14   2       41.58       48.64     30.75 o 
  -1  14   2       39.56       64.94     14.76 o 
   0  14   2       58.13       53.28      6.33 o 
   1  14   2       25.77       40.68      6.59 o 
   2  14   2        5.36       -1.45      5.74 o 
   3  14   2       32.10       39.73      5.58 o 
   4  14   2       23.85       29.16      6.43 o 
   5  14   2        0.52        6.53      6.90 o 
  -1  15   2       63.96       95.17     17.14 o 
   0  15   2        3.72       13.42     12.42 o 
   1  15   2        3.66       11.47     27.58 o 
   2  15   2        0.95       19.61      9.27 o 
   3  15   2       35.46       49.03      6.30 o 
  -2 -14   3       25.36       40.12      9.05 o 
  -1 -14   3        6.80       27.59     11.36 o 
   0 -14   3       17.12       32.97     10.80 o 
   1 -14   3       10.78       29.21      6.95 o 
   2 -14   3        4.05       14.52     11.23 o 
  -4 -13   3       31.83       70.98     14.76 o 
  -3 -13   3       17.48       29.73     10.74 o 
  -2 -13   3        7.70       24.37      9.77 o 
  -1 -13   3       32.55       38.05      7.96 o 
   0 -13   3       30.70       55.06      9.88 o 
   1 -13   3       11.35       18.48      7.52 o 
   2 -13   3       24.88       24.65      7.57 o 
   3 -13   3       18.10       21.83      5.94 o 
   4 -13   3       42.02       39.60      5.23 o 
  -5 -12   3        7.10       20.05      9.17 o 
  -4 -12   3        0.47       16.42     14.64 o 
  -3 -12   3        0.53        7.57     13.42 o 
  -2 -12   3      110.95      186.60     43.99 o 
  -1 -12   3        0.11       17.85      8.66 o 
   0 -12   3       53.09       51.31      7.85 o 
   1 -12   3       54.13       69.95     10.13 o 
   2 -12   3        6.15       11.39      5.78 o 
   3 -12   3       93.19      106.61     26.29 o 
   4 -12   3        0.52       19.01     13.54 o 
   5 -12   3       25.50       19.19      4.10 o 
   6 -12   3        1.41        6.35      6.99 o 
  -6 -11   3       77.16      112.60     24.28 o 
  -5 -11   3        2.42       18.98      8.01 o 
  -4 -11   3       23.39       28.70      8.59 o 
  -3 -11   3       69.91       93.49     15.50 o 
  -2 -11   3      289.24      377.05     71.14 o 
  -1 -11   3      191.98      268.93     52.04 o 
   0 -11   3        5.75       22.24      6.10 o 
   1 -11   3       25.79       45.69     13.91 o 
   2 -11   3        9.02       12.91      6.59 o 
   3 -11   3       73.83       75.04     16.59 o 
   4 -11   3        0.05        7.69      4.42 o 
   5 -11   3       52.10       43.03      9.76 o 
   6 -11   3       17.00       22.32      7.02 o 
   7 -11   3        7.34       10.81      6.51 o 
  -7 -10   3       51.53       74.66      9.13 o 
  -6 -10   3       74.53       90.60     20.19 o 
  -5 -10   3        0.17       23.67     14.58 o 
  -4 -10   3      114.64      130.57     28.31 o 
  -3 -10   3      139.70      151.54     14.46 o 
  -2 -10   3       70.94       89.00     11.96 o 
  -1 -10   3       30.52       38.78      6.42 o 
   0 -10   3        2.55        6.85      6.06 o 
   1 -10   3       38.51       51.30     16.41 o 
   2 -10   3       17.65       17.28      4.59 o 
   3 -10   3      133.21      145.34     41.36 o 
   4 -10   3       30.16       30.35      5.86 o 
   5 -10   3        0.78       13.94      6.72 o 
   6 -10   3        1.04        9.37      5.76 o 
   7 -10   3        7.65       11.12      3.42 o 
   8 -10   3       42.86       42.74      8.59 o 
  -8  -9   3       61.83       55.50     12.99 o 
  -7  -9   3        7.52       27.01      6.29 o 
  -6  -9   3       80.56       98.26      8.43 o 
  -5  -9   3      149.05      177.61     32.21 o 
  -4  -9   3        1.39        6.63      6.00 o 
  -3  -9   3        0.11       11.73      5.82 o 
  -2  -9   3      139.49      180.17     29.41 o 
  -1  -9   3       94.09      112.38     15.13 o 
   0  -9   3      139.52      172.30     30.14 o 
   1  -9   3       33.93       40.14      5.73 o 
   2  -9   3        2.19       11.19      3.96 o 
   3  -9   3      515.52      524.23    125.92 o 
   4  -9   3        2.08        6.95      5.43 o 
   5  -9   3       18.58       25.82      5.67 o 
   6  -9   3       10.11       16.53      5.76 o 
   7  -9   3      122.26      114.26      9.83 o 
   8  -9   3        5.92       11.57      6.27 o 
  -8  -8   3        0.09        4.48      5.91 o 
  -7  -8   3       16.53       29.71     11.80 o 
  -6  -8   3        8.94       17.95      9.83 o 
  -5  -8   3       66.49       79.37     13.91 o 
  -4  -8   3      549.32      666.11    117.62 o 
  -3  -8   3      887.44     1026.75    196.69 o 
  -2  -8   3       54.69       40.63      9.40 o 
  -1  -8   3       44.38       46.37      7.20 o 
   0  -8   3       75.03      116.92     21.41 o 
   1  -8   3        1.86       18.18      7.93 o 
   2  -8   3      285.02      298.07     34.96 o 
   3  -8   3      253.51      269.20     43.87 o 
   4  -8   3       38.93       39.09      5.99 o 
   5  -8   3       28.00       27.56      5.35 o 
   6  -8   3      227.48      230.55     15.86 o 
   7  -8   3       15.79       20.60      5.79 o 
   8  -8   3       21.78       25.87      7.02 o 
   9  -8   3       28.01       40.67      7.26 o 
  -9  -7   3       87.27       95.35     12.08 o 
  -8  -7   3       17.46       25.72      9.32 o 
  -7  -7   3       54.95       67.47      8.35 o 
  -6  -7   3        8.91       10.28      6.76 o 
  -5  -7   3       70.72       83.92     13.18 o 
  -4  -7   3        2.06        4.53      5.78 o 
  -3  -7   3       46.97       67.21     22.94 o 
  -2  -7   3       61.03       76.57     19.95 o 
  -1  -7   3        0.54        3.83      5.08 o 
   0  -7   3      221.11      235.25     10.13 o 
   1  -7   3       90.43      108.08     31.79 o 
   2  -7   3       61.69       74.35      8.18 o 
   3  -7   3       11.72       18.06      4.78 o 
   4  -7   3      313.51      303.60     21.35 o 
   5  -7   3       43.58       42.58      3.24 o 
   6  -7   3      200.42      170.03      8.47 o 
   7  -7   3      315.14      268.77     15.98 o 
   8  -7   3       28.00       35.03      6.97 o 
   9  -7   3        0.48       22.33      8.79 o 
  10  -7   3        0.04       15.10      6.81 o 
  -9  -6   3        2.04       12.73      8.01 o 
  -8  -6   3       24.83       46.19     10.43 o 
  -7  -6   3      109.46       91.97      9.00 o 
  -6  -6   3       74.37       89.98     14.09 o 
  -5  -6   3       76.90       87.74      8.36 o 
  -4  -6   3      327.80      351.00     40.08 o 
  -3  -6   3      620.40      730.24     79.98 o 
  -2  -6   3        0.40        3.83      3.63 o 
  -1  -6   3      246.44      336.21     30.81 o 
   0  -6   3       15.84       24.77      4.88 o 
   1  -6   3      104.98      114.71     10.62 o 
   2  -6   3       24.70       30.41      3.28 o 
   3  -6   3      260.43      263.36     17.69 o 
   4  -6   3        4.16        7.26      3.62 o 
   5  -6   3      216.85      206.68     11.46 o 
   6  -6   3      196.36      188.53     12.28 o 
   7  -6   3        3.21        0.25      5.24 o 
   8  -6   3      187.67      178.41      5.74 o 
   9  -6   3       47.27       44.55      7.93 o 
  10  -6   3        6.51       10.03     10.55 o 
  -9  -5   3       84.07       55.24     20.25 o 
  -8  -5   3      190.51      147.95     42.28 o 
  -7  -5   3       21.54       34.44      8.19 o 
  -6  -5   3      176.38      147.91     10.84 o 
  -5  -5   3        4.29        8.46      4.92 o 
  -4  -5   3        1.74        1.65      4.95 o 
  -3  -5   3      545.21      672.32     93.59 o 
  -2  -5   3      238.71      282.62     43.99 o 
  -1  -5   3      126.25      134.87     15.19 o 
   0  -5   3      269.42      273.44      4.51 o 
   1  -5   3      339.57      326.30     23.06 o 
   2  -5   3     1608.26     1540.31    159.66 o 
   3  -5   3       31.70       31.85      2.75 o 
   4  -5   3      414.69      362.83     23.79 o 
   5  -5   3       65.10       56.32      4.56 o 
   6  -5   3      260.30      231.57      6.65 o 
   7  -5   3       52.39       52.35      4.67 o 
   8  -5   3      143.75      115.18     14.03 o 
   9  -5   3       51.61       46.05      6.78 o 
  10  -5   3       15.72       20.35      6.77 o 
 -10  -4   3       77.15       91.39     20.38 o 
  -9  -4   3       80.57       66.77     19.95 o 
  -8  -4   3       24.68       35.55      9.82 o 
  -7  -4   3      728.27      518.51     79.31 o 
  -6  -4   3       92.97       76.43     10.87 o 
  -5  -4   3       37.33       38.65      6.48 o 
  -4  -4   3      469.47      450.99     15.51 o 
  -3  -4   3       18.95       23.97      5.43 o 
  -2  -4   3       99.07       87.78     15.25 o 
  -1  -4   3      117.15      147.83     30.32 o 
   0  -4   3     1690.46     1852.08     89.62 o 
   1  -4   3      955.99     1124.31     74.00 o 
   2  -4   3       19.62       19.39      3.76 o 
   3  -4   3       27.72       46.30      4.96 o 
   4  -4   3      500.98      490.58      8.57 o 
   5  -4   3      247.18      274.86      5.39 o 
   6  -4   3       90.46       80.56      7.10 o 
   7  -4   3      107.18      117.51     17.33 o 
   8  -4   3      430.01      315.66     31.60 o 
   9  -4   3       30.35       25.14     13.06 o 
  10  -4   3      221.72      114.82     63.20 o 
  11  -4   3       96.68       88.50      7.26 o 
 -10  -3   3        4.20        9.35      8.80 o 
  -9  -3   3        8.05       18.39      7.63 o 
  -8  -3   3      104.44       87.62     32.40 o 
  -7  -3   3       36.61       42.82      8.08 o 
  -6  -3   3      336.72      324.84     48.99 o 
  -5  -3   3      147.11      119.21     10.03 o 
  -4  -3   3        8.16       19.05      3.49 o 
  -3  -3   3      747.46      760.87     37.89 o 
  -2  -3   3      459.34      429.05     12.38 o 
  -1  -3   3       12.14       17.57      3.42 o 
   0  -3   3      114.98      137.06      7.27 o 
   1  -3   3       64.77       86.81      5.39 o 
   2  -3   3     1551.90     1419.21     97.25 o 
   3  -3   3     1721.60     1752.98     54.97 o 
   4  -3   3      232.05      216.17      8.81 o 
   5  -3   3       14.12        8.59      2.36 o 
   6  -3   3      258.96      245.41      6.59 o 
   7  -3   3       68.58       67.13      3.90 o 
   8  -3   3       97.97       76.26      9.76 o 
   9  -3   3        2.90        7.69      5.98 o 
  10  -3   3       56.39       55.64     15.01 o 
  11  -3   3        0.37       14.03      8.54 o 
 -10  -2   3       16.92       43.58      9.24 o 
  -9  -2   3        4.39       14.32      9.03 o 
  -8  -2   3       25.10       26.25      6.17 o 
  -7  -2   3       92.20       86.05     14.58 o 
  -6  -2   3       98.39       92.15      6.94 o 
  -5  -2   3      377.63      340.90     22.08 o 
  -4  -2   3      243.18      249.06     21.18 o 
  -3  -2   3        0.62        3.14      2.60 o 
  -2  -2   3      571.65      695.01     31.37 o 
  -1  -2   3      814.29      762.74     51.98 o 
   0  -2   3      534.94      593.54     40.96 o 
   1  -2   3      347.58      311.22     11.53 o 
   2  -2   3      160.63      144.91      5.86 o 
   3  -2   3      388.37      459.38      5.19 o 
   4  -2   3     1966.25     2086.40     40.33 o 
   5  -2   3       48.76       58.94      6.28 o 
   6  -2   3        0.04        4.49      3.28 o 
   7  -2   3      163.54      144.35     13.67 o 
   8  -2   3        4.52        4.88     10.62 o 
   9  -2   3        1.17       10.74      6.83 o 
  10  -2   3      131.48      115.07     14.58 o 
  11  -2   3       13.79       10.47      5.69 o 
 -10  -1   3       42.14       57.45     22.15 o 
  -9  -1   3       52.61       64.31      7.62 o 
  -8  -1   3       33.24       39.12      6.65 o 
  -7  -1   3      272.67      189.56     27.15 o 
  -6  -1   3       31.48       41.21      6.66 o 
  -5  -1   3      331.46      284.91     20.77 o 
  -4  -1   3       50.58       58.80      3.75 o 
  -3  -1   3      504.66      547.26     31.24 o 
  -2  -1   3     1129.11     1169.64     51.13 o 
  -1  -1   3     4227.71     4488.97    161.29 o 
   0  -1   3    10295.53     9735.25     57.53 o 
   1  -1   3     1041.72      891.08     31.14 o 
   2  -1   3     2382.82     2451.89     63.33 o 
   3  -1   3       85.48       89.74      4.88 o 
   4  -1   3      141.43      138.21      5.23 o 
   5  -1   3        4.47       11.68      2.46 o 
   6  -1   3      126.16      143.77      4.95 o 
   7  -1   3       56.81       56.56      7.57 o 
   8  -1   3      303.09      289.52     36.12 o 
   9  -1   3       52.97       56.13     12.08 o 
  10  -1   3       64.18       57.59     16.72 o 
  11  -1   3       14.38       27.45     10.37 o 
 -10   0   3       49.95       62.81     17.69 o 
  -9   0   3       50.10       62.99     14.52 o 
  -8   0   3        2.93        8.76      5.47 o 
  -7   0   3      201.91      233.95     14.34 o 
  -6   0   3     1007.82      813.69     45.16 o 
  -5   0   3      389.88      306.08     21.36 o 
  -4   0   3       23.67       18.71      3.84 o 
  -3   0   3      804.13      703.12     78.03 o 
  -2   0   3       24.42       32.08      4.71 o 
  -1   0   3       69.72       71.00      4.54 o 
   0   0   3       61.57       47.19     10.13 o 
   1   0   3      303.10      299.65     14.52 o 
   2   0   3     9100.04    10153.86     92.43 o 
   3   0   3      341.40      356.18     21.84 o 
   4   0   3       98.53      138.43      8.79 o 
   5   0   3       22.61       18.08      2.93 o 
   6   0   3       22.94       20.50      4.27 o 
   7   0   3      202.86      234.95     39.78 o 
   8   0   3       44.75       43.16      6.83 o 
   9   0   3       22.19       35.60      5.31 o 
  10   0   3        1.16       14.64     13.91 o 
  11   0   3       51.58       79.56     11.10 o 
 -10   1   3       21.58       30.39     11.90 o 
  -9   1   3       14.30       22.59     12.43 o 
  -8   1   3       13.42       24.08      6.36 o 
  -7   1   3      214.79      209.29      6.20 o 
  -6   1   3      235.44      198.13     13.97 o 
  -5   1   3       14.36       26.38      6.34 o 
  -4   1   3       24.50       24.96      3.75 o 
  -3   1   3      760.01      824.87     41.24 o 
  -2   1   3      504.34      533.77     45.70 o 
  -1   1   3     3479.62     3485.45    129.73 o 
   0   1   3     1198.44     1229.12     16.17 o 
   1   1   3     6665.07     7472.07    142.39 o 
   2   1   3       86.27       89.09      5.98 o 
   3   1   3     1181.51     1105.38     40.75 o 
   4   1   3       60.33       76.93      2.29 o 
   5   1   3      882.34     1019.89     61.86 o 
   6   1   3        5.74        2.07      2.81 o 
   7   1   3        7.76       12.84      4.17 o 
   8   1   3      241.63      202.55     14.15 o 
   9   1   3      176.46      202.63     10.80 o 
  10   1   3      162.16      139.31     21.35 o 
  11   1   3       58.15       75.60      8.50 o 
 -10   2   3       24.81       32.04      8.56 o 
  -9   2   3        0.00       40.14     12.69 o 
  -8   2   3       25.16       32.51      6.08 o 
  -7   2   3       27.76       25.30      5.00 o 
  -6   2   3      439.27      459.44    114.21 o 
  -5   2   3        2.95        3.00      3.71 o 
  -4   2   3       67.38       49.42      7.26 o 
  -3   2   3       62.33       53.15      4.22 o 
  -2   2   3      932.77     1066.45     16.41 o 
  -1   2   3       33.15       42.35      3.51 o 
   0   2   3        0.00        3.94      2.10 o 
   1   2   3      103.03       94.89      2.75 o 
   2   2   3       38.09       50.10      2.99 o 
   3   2   3      355.48      328.18     56.31 o 
   4   2   3       16.30       13.61      2.20 o 
   5   2   3       79.53       74.28      3.54 o 
   6   2   3      330.53      329.53     25.44 o 
   7   2   3      117.38      135.69     17.20 o 
   8   2   3      136.82      141.78     20.25 o 
   9   2   3      190.04      166.34     11.65 o 
  10   2   3        9.91       14.70      6.04 o 
  11   2   3       26.32       26.95      6.65 o 
 -10   3   3       15.02       19.46      7.99 o 
  -9   3   3       18.54       26.64      7.96 o 
  -8   3   3        0.34        8.54      8.18 o 
  -7   3   3       14.33       20.13     10.01 o 
  -6   3   3     1117.51     1004.57     13.91 o 
  -5   3   3      926.59      812.39     17.63 o 
  -4   3   3       22.10       16.67      2.54 o 
  -3   3   3       81.10      107.42      2.90 o 
  -2   3   3     1741.72     1843.96    115.55 o 
  -1   3   3      747.71      756.76     52.28 o 
   0   3   3     1343.80     1463.32     41.24 o 
   1   3   3       56.27       52.59      5.00 o 
   2   3   3      250.12      312.06     42.64 o 
   3   3   3       33.17       30.48      2.40 o 
   4   3   3       73.32       70.69      2.68 o 
   5   3   3       95.03       85.40      3.84 o 
   6   3   3       88.84       91.84      4.18 o 
   7   3   3      213.82      227.63     40.45 o 
   8   3   3       35.09       39.24      7.20 o 
   9   3   3       17.63       19.26     11.23 o 
  10   3   3       17.97       17.84      6.35 o 
  11   3   3        4.82       -1.08      9.17 o 
 -10   4   3        6.50       22.08      8.90 o 
  -9   4   3       12.23       15.13      5.98 o 
  -8   4   3        2.64       11.84     11.71 o 
  -7   4   3        4.87       12.47      4.93 o 
  -6   4   3      319.20      275.49      9.03 o 
  -5   4   3        0.42        5.40      9.88 o 
  -4   4   3      364.09      408.72     20.68 o 
  -3   4   3      912.71      849.41     41.67 o 
  -2   4   3      810.13      919.57     86.69 o 
  -1   4   3      747.62      782.65     87.24 o 
   0   4   3     3538.81     3636.00    120.86 o 
   1   4   3     1538.66     1358.41    107.50 o 
   2   4   3      644.51      718.10      7.32 o 
   3   4   3      159.15      235.19     31.72 o 
   4   4   3      328.46      372.15     24.10 o 
   5   4   3        1.53        4.79      3.42 o 
   6   4   3      296.79      232.29     14.34 o 
   7   4   3      122.34      105.57      7.63 o 
   8   4   3       11.04       18.22      7.08 o 
   9   4   3       58.45       58.40      8.48 o 
  10   4   3        6.84       13.50      7.13 o 
  11   4   3        7.47       27.57     16.23 o 
  -9   5   3        0.80        9.27     12.32 o 
  -8   5   3       40.61       48.81     14.64 o 
  -7   5   3       47.66       53.55      6.01 o 
  -6   5   3       85.97       87.39      5.87 o 
  -5   5   3      183.53      174.12      6.59 o 
  -4   5   3      156.00      162.77      6.83 o 
  -3   5   3        6.54       17.81      6.10 o 
  -2   5   3       15.01       10.58      2.62 o 
  -1   5   3       61.39       69.75      5.43 o 
   0   5   3     1279.92     1353.37    109.39 o 
   1   5   3     3813.99     3603.65    125.68 o 
   2   5   3     2396.97     2253.04      7.32 o 
   3   5   3     4472.60     6025.42    757.18 o 
   4   5   3        7.54        9.17      2.83 o 
   5   5   3      109.08      120.66     10.25 o 
   6   5   3      116.83      128.02      4.12 o 
   7   5   3       11.27       33.75      6.47 o 
   8   5   3       39.53       42.93      8.79 o 
   9   5   3       95.30      113.25     20.25 o 
  10   5   3        5.49       23.53      7.27 o 
  11   5   3       25.83       41.89      7.94 o 
  -9   6   3        0.04       11.78      5.75 o 
  -8   6   3      111.06      119.45     20.50 o 
  -7   6   3      132.78      140.38      6.27 o 
  -6   6   3      919.04      941.39      7.03 o 
  -5   6   3        2.41        8.66      3.97 o 
  -4   6   3      368.40      405.83     19.52 o 
  -3   6   3       32.55       29.86      4.21 o 
  -2   6   3     1052.66     1432.60     94.81 o 
  -1   6   3       16.29       16.25     10.49 o 
   0   6   3       30.91       26.96      2.99 o 
   1   6   3       43.51       40.26      4.94 o 
   2   6   3      125.93      117.99      3.78 o 
   3   6   3       68.33       69.39     13.60 o 
   4   6   3       94.71       91.30      8.54 o 
   5   6   3        0.68        3.56      3.84 o 
   6   6   3      154.80      137.06      4.21 o 
   7   6   3      652.09      613.58     39.05 o 
   8   6   3       34.59       40.90      8.36 o 
   9   6   3      108.84      110.91     11.10 o 
  10   6   3        6.86       15.58      6.95 o 
  11   6   3        0.69        8.18      9.15 o 
  -9   7   3        9.75       16.74     16.96 o 
  -8   7   3       28.68       40.12      6.65 o 
  -7   7   3        3.61       12.20      6.95 o 
  -6   7   3      370.07      364.17     21.90 o 
  -5   7   3      758.52      756.79     46.79 o 
  -4   7   3      642.43      745.65     45.88 o 
  -3   7   3       19.10       33.95     11.23 o 
  -2   7   3      791.01      629.60    177.96 o 
  -1   7   3        2.20        4.15      2.20 o 
   0   7   3       20.91       20.52      2.32 o 
   1   7   3       19.25       22.83      2.60 o 
   2   7   3      395.86      419.52     14.76 o 
   3   7   3      578.18      608.12     35.38 o 
   4   7   3      218.86      227.08     16.72 o 
   5   7   3      148.28      171.87     17.75 o 
   6   7   3        7.26        5.70      4.54 o 
   7   7   3      724.71      638.78     21.78 o 
   8   7   3       84.05       78.15      5.56 o 
   9   7   3       11.63        5.88     10.98 o 
  10   7   3        0.02        7.32     11.35 o 
  -8   8   3       13.68       17.29     15.44 o 
  -7   8   3        2.67       23.98     12.02 o 
  -6   8   3      395.76      393.02     13.48 o 
  -5   8   3       51.60       59.05      5.45 o 
  -4   8   3      900.10      920.75     34.41 o 
  -3   8   3      321.68      247.95     56.25 o 
  -2   8   3      343.78      281.04     56.31 o 
  -1   8   3      206.10      191.44     13.18 o 
   0   8   3       10.16       16.78      3.54 o 
   1   8   3      876.90      845.94     56.74 o 
   2   8   3      162.77      164.82     16.17 o 
   3   8   3       19.66       23.73      3.97 o 
   4   8   3       11.99       22.92      3.55 o 
   5   8   3      103.60      120.38      5.37 o 
   6   8   3        0.22        1.83      6.22 o 
   7   8   3      125.71      152.56     12.93 o 
   8   8   3       71.74       80.42      5.09 o 
   9   8   3        0.39       -0.75      6.72 o 
  10   8   3        9.37       14.15      9.88 o 
  -8   9   3       53.84       44.93     15.19 o 
  -7   9   3       29.43       22.29      6.34 o 
  -6   9   3       95.49      109.86      6.82 o 
  -5   9   3        7.64       36.96     18.24 o 
  -4   9   3      416.94      376.43     48.93 o 
  -3   9   3      610.61      423.38    128.97 o 
  -2   9   3       49.36       25.81      5.55 o 
  -1   9   3       53.31       49.95     13.85 o 
   0   9   3        1.96       12.43      8.36 o 
   1   9   3      152.39      128.61     15.74 o 
   2   9   3       25.64       29.79      8.12 o 
   3   9   3       80.28       77.78      6.41 o 
   4   9   3        6.97       18.86      4.44 o 
   5   9   3       76.78       76.53      7.14 o 
   6   9   3       96.22      110.68     10.41 o 
   7   9   3        4.76       26.89      8.72 o 
   8   9   3        7.08       14.90      5.55 o 
   9   9   3        9.43       16.53      6.49 o 
  10   9   3        3.04       23.14      6.23 o 
  -7  10   3       28.28       44.27      8.42 o 
  -6  10   3       66.14       83.84     14.58 o 
  -5  10   3       69.69       81.39     14.40 o 
  -4  10   3      245.63      214.75     38.37 o 
  -3  10   3        1.13        9.96      5.12 o 
  -2  10   3      627.14      447.00    156.06 o 
  -1  10   3     1647.16     2069.36    435.66 o 
   0  10   3      438.22      412.92     58.26 o 
   1  10   3      387.92      350.80     22.57 o 
   2  10   3       79.68       88.97      5.63 o 
   3  10   3       37.05       45.10      6.47 o 
   4  10   3       52.87       56.73      5.36 o 
   5  10   3      143.02      144.02     10.01 o 
   6  10   3        0.90        8.21      4.60 o 
   7  10   3       22.24       23.88      7.41 o 
   8  10   3        9.95       26.23     11.71 o 
   9  10   3       14.02       34.75      6.22 o 
  -6  11   3        5.12       21.76      5.95 o 
  -5  11   3      124.37      119.09     16.11 o 
  -4  11   3        4.35        6.12      4.75 o 
  -3  11   3       52.36       68.41     15.80 o 
  -2  11   3      141.91      242.61     77.54 o 
  -1  11   3      105.03      136.92     35.08 o 
   0  11   3       84.06       78.56     25.01 o 
   1  11   3       41.13       38.18      5.86 o 
   2  11   3       10.36       18.02      9.03 o 
   3  11   3       65.68       56.41     16.96 o 
   4  11   3       17.12       19.64      7.87 o 
   5  11   3       29.42       32.88      5.65 o 
   6  11   3       10.32       18.26      5.47 o 
   7  11   3        0.33       13.67      8.66 o 
   8  11   3       11.91       17.69      8.05 o 
  -6  12   3       86.40       75.71     14.40 o 
  -5  12   3       19.44       25.27      5.91 o 
  -4  12   3       12.44       12.81      4.15 o 
  -3  12   3        2.03        3.90      6.47 o 
  -2  12   3      166.52      277.32     80.96 o 
  -1  12   3        1.72       15.12      6.95 o 
   0  12   3       44.99       45.15      5.54 o 
   1  12   3       20.55       28.63      4.68 o 
   2  12   3       48.67       51.83      4.72 o 
   3  12   3       33.90       35.39      5.19 o 
   4  12   3       51.42       53.68      4.92 o 
   5  12   3        9.97       18.80      4.86 o 
   6  12   3       35.06       48.33      5.57 o 
   7  12   3        1.13        5.49     13.67 o 
   8  12   3       26.63       29.28     10.25 o 
  -5  13   3        1.47       41.49      7.69 o 
  -3  13   3      151.93      136.41      6.95 o 
  -2  13   3       83.14      131.52     36.85 o 
  -1  13   3        6.79       10.75      6.10 o 
   0  13   3       22.65       30.24      5.68 o 
   1  13   3        0.38        6.45      5.19 o 
   2  13   3       20.18       32.24      5.16 o 
   3  13   3       11.65       22.03      5.13 o 
   4  13   3       15.36       20.43      5.94 o 
   5  13   3        1.42        6.17      5.16 o 
   6  13   3       28.68       23.36      6.11 o 
   7  13   3        7.82       11.84     10.25 o 
  -3  14   3       41.40       51.00      6.83 o 
  -2  14   3       22.40       53.94     21.54 o 
  -1  14   3        7.81       19.86      7.87 o 
   0  14   3      170.21      190.80     33.55 o 
   1  14   3        0.47       12.61     10.37 o 
   2  14   3       22.46       20.97      6.08 o 
   3  14   3        2.50        9.41      5.81 o 
   4  14   3        0.75       14.69      6.71 o 
   5  14   3       31.78       40.03      7.44 o 
  -1  15   3        0.07       11.61      8.21 o 
   0  15   3       69.57       92.43     20.80 o 
   1  15   3        2.26       10.13     17.69 o 
   2  15   3        1.36       11.10     16.47 o 
   3  15   3       13.76       19.35     11.59 o 
  -3 -13   4      159.30      125.19     18.42 o 
  -2 -13   4       34.51       37.49     10.26 o 
  -1 -13   4       75.73      104.81     19.03 o 
   0 -13   4       28.32       48.92     11.29 o 
   1 -13   4       14.71       24.69      8.08 o 
   2 -13   4       13.84       24.30      9.40 o 
   3 -13   4        2.40       12.81     12.57 o 
   4 -13   4       17.90       19.16      9.40 o 
  -5 -12   4        8.92       41.46     25.87 o 
  -4 -12   4      168.78      190.13     27.94 o 
  -3 -12   4      136.48      166.12     37.09 o 
  -2 -12   4       47.32       69.01     16.78 o 
  -1 -12   4        2.51        8.25     11.58 o 
   0 -12   4       37.02       78.51     24.53 o 
   1 -12   4       45.35       66.41     15.25 o 
   2 -12   4        0.41       13.36      6.56 o 
   3 -12   4       30.37       54.99     16.96 o 
   4 -12   4        0.00        4.24      5.19 o 
   5 -12   4        7.38       15.39      4.89 o 
  -6 -11   4       23.84       31.88      7.79 o 
  -5 -11   4       19.03       42.06     14.15 o 
  -4 -11   4       19.93       31.59      8.03 o 
  -3 -11   4       34.13       34.77     14.76 o 
  -2 -11   4       60.10       62.32      7.63 o 
  -1 -11   4        9.38       20.62      8.76 o 
   0 -11   4      172.43      224.33     49.29 o 
   1 -11   4       16.02       29.04      9.88 o 
   2 -11   4       52.37       66.74      6.80 o 
   3 -11   4       56.65       51.74     10.86 o 
   4 -11   4      261.04      268.49     61.62 o 
   5 -11   4       30.95       33.63     13.85 o 
   6 -11   4       16.01       22.45      9.05 o 
   7 -11   4        8.59       17.05      7.65 o 
  -7 -10   4       34.37       34.95      8.06 o 
  -6 -10   4       71.52       90.03     21.90 o 
  -5 -10   4        9.34       12.00      6.65 o 
  -4 -10   4        0.52       18.56     18.30 o 
  -3 -10   4        2.53        9.40      6.01 o 
  -2 -10   4        0.54        8.73      6.90 o 
  -1 -10   4      104.70      129.56     27.82 o 
   0 -10   4       40.73       47.09      7.99 o 
   1 -10   4      124.37      152.99     23.00 o 
   2 -10   4      199.24      224.00     50.15 o 
   3 -10   4       92.21       60.64      7.93 o 
   4 -10   4      325.39      298.45     44.41 o 
   5 -10   4        7.43       24.83      9.58 o 
   6 -10   4        4.12        9.15     10.13 o 
   7 -10   4        2.65        7.39      8.16 o 
   8 -10   4        7.74       29.86      7.81 o 
  -7  -9   4      189.58      177.27     12.51 o 
  -6  -9   4       33.42       48.20      7.88 o 
  -5  -9   4      178.43      154.96     18.42 o 
  -4  -9   4        0.09        1.34     10.86 o 
  -3  -9   4       31.87       61.91     24.77 o 
  -2  -9   4       43.39       55.15     10.07 o 
  -1  -9   4      125.37      109.08      9.27 o 
   0  -9   4      260.92      270.76     23.31 o 
   1  -9   4        1.91        9.88      5.17 o 
   2  -9   4       15.93       19.10      4.81 o 
   3  -9   4      218.03      190.18      8.77 o 
   4  -9   4       97.13       68.24     12.57 o 
   5  -9   4        0.14        4.58      3.76 o 
   6  -9   4        0.03        8.08      5.92 o 
   7  -9   4        5.18        9.39      4.90 o 
   8  -9   4       54.93       45.84      9.09 o 
  -8  -8   4       90.73       97.55      7.81 o 
  -7  -8   4       39.53       51.91     10.44 o 
  -6  -8   4       59.57       52.71      7.38 o 
  -5  -8   4       27.54       33.17      7.11 o 
  -4  -8   4       48.73       74.63     22.15 o 
  -3  -8   4      930.98     1144.52    251.35 o 
  -2  -8   4      294.24      429.41     49.60 o 
  -1  -8   4        0.10       -0.77      5.56 o 
   0  -8   4       18.51       31.48      5.57 o 
   1  -8   4       10.67       10.22      3.98 o 
   2  -8   4       28.79       35.72      4.45 o 
   3  -8   4       49.15       47.25      6.89 o 
   4  -8   4       58.83       51.77      5.60 o 
   5  -8   4      404.41      323.89     17.59 o 
   6  -8   4       37.36       29.81      3.91 o 
   7  -8   4       95.85       85.35      7.20 o 
   8  -8   4       25.00       26.21      7.21 o 
   9  -8   4       13.14       24.03      6.95 o 
  -8  -7   4       39.57       31.67      6.07 o 
  -7  -7   4       67.77       78.45     10.27 o 
  -6  -7   4       63.43       51.32     13.11 o 
  -5  -7   4      297.23      264.42     23.43 o 
  -4  -7   4       65.56       62.75      9.52 o 
  -3  -7   4        5.25       10.48      5.43 o 
  -2  -7   4        0.51        2.66      4.88 o 
  -1  -7   4        0.03       10.11      5.43 o 
   0  -7   4        3.66        5.21      3.66 o 
   1  -7   4        7.11        9.18      3.47 o 
   2  -7   4      124.87      114.98      9.78 o 
   3  -7   4       41.11       39.40      4.09 o 
   4  -7   4      198.81      148.61     21.66 o 
   5  -7   4      176.37      178.23      5.92 o 
   6  -7   4      104.80       99.30      6.15 o 
   7  -7   4       50.39       56.26      4.39 o 
   8  -7   4        9.47       18.39      7.61 o 
   9  -7   4       30.50       49.44      6.75 o 
  10  -7   4        3.74       16.35      9.52 o 
  -9  -6   4        8.65       23.98      9.16 o 
  -8  -6   4       10.69       22.51     10.56 o 
  -7  -6   4       72.89       71.67      9.60 o 
  -6  -6   4      318.36      294.84     19.77 o 
  -5  -6   4      139.55      147.45     16.66 o 
  -4  -6   4      699.98      591.92     97.92 o 
  -3  -6   4       25.19       40.47     12.20 o 
  -2  -6   4        3.91        4.88      6.71 o 
  -1  -6   4      111.94      128.13     11.04 o 
   0  -6   4      242.05      292.80     27.09 o 
   1  -6   4     1029.60     1045.68    121.16 o 
   2  -6   4      472.19      461.82     60.09 o 
   3  -6   4        5.50       10.67      4.36 o 
   4  -6   4       73.09       89.71      6.01 o 
   5  -6   4        1.69       10.21      4.90 o 
   6  -6   4      217.75      187.99      4.63 o 
   7  -6   4        2.83       11.46      5.59 o 
   8  -6   4        1.35       11.96      8.66 o 
   9  -6   4       45.98       47.86     11.16 o 
  10  -6   4       15.13       34.05      6.47 o 
  -9  -5   4       20.17       21.65      8.82 o 
  -8  -5   4       25.00       21.15      7.98 o 
  -7  -5   4       13.57       16.44      4.17 o 
  -6  -5   4        8.69       13.44      7.20 o 
  -5  -5   4        5.78        9.13      4.57 o 
  -4  -5   4        1.51        8.34      5.36 o 
  -3  -5   4      397.61      349.77     21.78 o 
  -2  -5   4      129.75      153.24     31.11 o 
  -1  -5   4       10.00       13.01      4.87 o 
   0  -5   4      314.50      228.02     64.24 o 
   1  -5   4       64.44       82.38      6.10 o 
   2  -5   4      136.28      151.79     14.28 o 
   3  -5   4        0.14        5.91      5.19 o 
   4  -5   4       33.68       43.76      5.85 o 
   5  -5   4        4.13        8.35      5.48 o 
   6  -5   4       11.11       10.89      5.55 o 
   7  -5   4       29.42       31.28      5.71 o 
   8  -5   4        0.05       17.46      6.59 o 
   9  -5   4        8.87       15.62      6.83 o 
  10  -5   4        5.56       26.95      9.58 o 
  -9  -4   4        5.07       12.62      7.72 o 
  -8  -4   4       76.61      123.65     19.40 o 
  -7  -4   4       94.70      103.42      7.55 o 
  -6  -4   4        4.52        7.12      3.74 o 
  -5  -4   4        2.10        5.93      4.65 o 
  -4  -4   4       85.73       85.84      5.34 o 
  -3  -4   4      103.99       95.33     13.97 o 
  -2  -4   4       86.67       87.68     13.91 o 
  -1  -4   4      210.19      191.98     54.36 o 
   0  -4   4      456.04      417.42     30.65 o 
   1  -4   4      734.24      673.00     17.89 o 
   2  -4   4     1130.96     1165.04     36.70 o 
   3  -4   4       60.34       66.08      2.50 o 
   4  -4   4      566.18      573.60     13.54 o 
   5  -4   4      105.51       92.38      4.40 o 
   6  -4   4       14.92       23.02      4.46 o 
   7  -4   4       28.05       33.35      7.81 o 
   8  -4   4        8.67        6.70      5.09 o 
   9  -4   4      235.57      217.33     34.53 o 
  10  -4   4       40.37       28.31     21.35 o 
  11  -4   4        7.73       15.86      8.42 o 
  -9  -3   4        4.28        8.59      9.35 o 
  -8  -3   4       27.32       18.58      8.79 o 
  -7  -3   4      459.84      402.65     81.81 o 
  -6  -3   4      429.67      368.70     29.96 o 
  -5  -3   4       42.76       60.60      8.10 o 
  -4  -3   4       52.46       46.59      3.42 o 
  -3  -3   4     1225.11     1281.68     51.80 o 
  -2  -3   4     1854.33     1714.16     81.51 o 
  -1  -3   4        8.89       11.68      4.26 o 
   0  -3   4      142.41      172.76     12.02 o 
   1  -3   4      472.95      485.86      4.12 o 
   2  -3   4     1139.59     1212.89     17.98 o 
   3  -3   4       51.28       56.53      2.73 o 
   4  -3   4       36.50       36.35      2.80 o 
   5  -3   4      519.38      536.36     15.56 o 
   6  -3   4        4.29        6.99      2.41 o 
   7  -3   4       35.79       40.64      4.27 o 
   8  -3   4       65.07       65.26      4.83 o 
   9  -3   4      231.99      204.75     26.05 o 
  10  -3   4       79.23       77.18     12.81 o 
  11  -3   4       33.94       52.79     11.90 o 
 -10  -2   4       39.52       55.88      9.92 o 
  -9  -2   4       88.17      110.14      8.61 o 
  -8  -2   4       37.06       37.49     10.32 o 
  -7  -2   4      115.16       80.17     16.59 o 
  -6  -2   4       38.80       30.12     10.99 o 
  -5  -2   4      264.14      215.53     18.29 o 
  -4  -2   4       41.08       40.73      2.75 o 
  -3  -2   4      219.75      240.59     15.56 o 
  -2  -2   4      153.70      179.36      7.84 o 
  -1  -2   4      819.03      845.45    121.41 o 
   0  -2   4      129.94      114.18     10.18 o 
   1  -2   4     1695.95     1691.08     74.06 o 
   2  -2   4      754.32      783.30      8.62 o 
   3  -2   4      906.64      931.15     45.27 o 
   4  -2   4      175.21      187.25     12.38 o 
   5  -2   4      321.52      353.63      5.12 o 
   6  -2   4       24.93       28.24      5.92 o 
   7  -2   4      128.28      109.57      6.59 o 
   8  -2   4       32.89       39.22     10.01 o 
   9  -2   4       41.18       37.90      5.80 o 
  10  -2   4        0.03        7.70      6.98 o 
  11  -2   4        1.21       -7.39     12.20 o 
 -10  -1   4        0.82       23.82      7.96 o 
  -9  -1   4        0.69       27.30     12.40 o 
  -8  -1   4        1.58        7.83      6.06 o 
  -7  -1   4        0.13        9.95      7.15 o 
  -6  -1   4      549.14      462.66     35.02 o 
  -5  -1   4       37.59       34.81      3.53 o 
  -4  -1   4      208.08      187.95      9.40 o 
  -3  -1   4       30.93       28.49      4.94 o 
  -2  -1   4      351.36      363.70     15.70 o 
  -1  -1   4      844.82      828.28     48.65 o 
   0  -1   4     1022.88      937.49     20.52 o 
   1  -1   4      162.18      155.91      6.36 o 
   2  -1   4     5668.29     5786.40    331.64 o 
   3  -1   4      951.84     1009.29     38.37 o 
   4  -1   4      137.58      143.68      3.59 o 
   5  -1   4       14.43        6.36      3.37 o 
   6  -1   4       13.21       14.40      4.88 o 
   7  -1   4      135.90      141.05      7.32 o 
   8  -1   4       92.66       86.63     15.74 o 
   9  -1   4        1.43       21.12      6.68 o 
  10  -1   4      137.60      113.92      6.93 o 
  11  -1   4       72.45       74.11      7.85 o 
 -10   0   4        0.77       11.06      7.43 o 
  -9   0   4        1.91       13.88      7.40 o 
  -8   0   4        4.03       13.99      4.02 o 
  -7   0   4       21.32       25.39      7.10 o 
  -6   0   4      138.93      101.52      4.99 o 
  -5   0   4      208.96      149.50     15.85 o 
  -4   0   4      125.92      103.54      9.15 o 
  -3   0   4      148.29      188.40     21.54 o 
  -2   0   4       62.77       63.40      9.46 o 
  -1   0   4     4452.24     4475.67    131.60 o 
   0   0   4     1021.68      985.47     40.98 o 
   1   0   4     2724.22     2849.99     61.37 o 
   2   0   4     6200.46     6826.73    147.27 o 
   3   0   4      353.77      369.78      3.14 o 
   4   0   4       15.26       25.08      2.46 o 
   5   0   4       14.97       13.91      5.37 o 
   6   0   4       82.35       98.46      9.40 o 
   7   0   4      277.90      326.62     34.90 o 
   8   0   4       35.57       40.52      8.36 o 
   9   0   4       10.62       13.30     10.86 o 
  10   0   4       22.19       22.02      5.61 o 
  11   0   4       20.84       20.56      8.13 o 
 -10   1   4       58.61       69.84      8.46 o 
  -9   1   4       64.90       71.86     25.20 o 
  -8   1   4      148.19      135.55     11.65 o 
  -7   1   4       26.99       25.35      6.22 o 
  -6   1   4       93.54       72.72     10.98 o 
  -5   1   4        9.99       13.57      3.86 o 
  -4   1   4      616.44      476.53     30.32 o 
  -3   1   4      559.45      605.45     50.03 o 
  -2   1   4      528.84      539.17     22.39 o 
  -1   1   4        7.61       14.56      2.80 o 
   0   1   4      612.48      621.65     41.06 o 
   1   1   4      256.72      248.26     19.64 o 
   2   1   4      197.62      200.23     30.87 o 
   3   1   4      363.03      372.59      4.20 o 
   4   1   4      204.83      244.01      3.67 o 
   5   1   4       13.78       14.16      2.99 o 
   6   1   4      228.78      243.88      7.38 o 
   7   1   4       28.98       26.98      4.89 o 
   8   1   4        1.49        5.42      4.69 o 
   9   1   4       12.90       18.07      5.86 o 
  10   1   4       56.54       47.49      7.41 o 
  11   1   4       12.34       23.73      8.44 o 
 -10   2   4       45.47       63.92      9.25 o 
  -9   2   4      114.48      132.59     28.00 o 
  -8   2   4      149.39      106.89     33.55 o 
  -7   2   4       26.69       30.41      5.08 o 
  -6   2   4       10.49       11.38      6.04 o 
  -5   2   4      262.56      204.28     21.79 o 
  -4   2   4      114.33      118.02     14.83 o 
  -3   2   4      901.04     1035.07     13.42 o 
  -2   2   4     1804.06     1805.06     91.80 o 
  -1   2   4      619.96      654.31     16.65 o 
   0   2   4      294.60      332.86      5.36 o 
   1   2   4        0.31        4.74      1.76 o 
   2   2   4      683.69      832.25     46.85 o 
   3   2   4      181.03      144.71     23.37 o 
   4   2   4        1.39        6.42      1.96 o 
   5   2   4      121.93      126.11      3.23 o 
   6   2   4       95.83       84.16      7.32 o 
   7   2   4        5.89        5.40      4.52 o 
   8   2   4        2.47        0.20      6.95 o 
   9   2   4      165.73      167.22     19.22 o 
  10   2   4        9.67       21.68      7.03 o 
  11   2   4        0.42        0.86      8.15 o 
  -9   3   4       87.54       77.45      7.41 o 
  -8   3   4      144.90      156.05     12.75 o 
  -7   3   4       11.69       12.75      5.61 o 
  -6   3   4       15.12       26.23     10.62 o 
  -5   3   4       87.73      100.76     10.55 o 
  -4   3   4        0.42        5.31      3.02 o 
  -3   3   4      293.14      238.99     21.35 o 
  -2   3   4     4786.91     5166.05    389.48 o 
  -1   3   4     1562.68     1757.10    100.66 o 
   0   3   4       11.96       16.37      2.45 o 
   1   3   4      178.61      159.96      8.30 o 
   2   3   4     1675.46     1781.39    102.92 o 
   3   3   4       54.46       56.36      4.27 o 
   4   3   4       34.33       50.51      6.95 o 
   5   3   4       25.76       25.50      2.72 o 
   6   3   4       48.44       50.81      3.97 o 
   7   3   4       31.51       31.21      3.96 o 
   8   3   4      379.78      357.00     45.39 o 
   9   3   4       19.09       23.90      5.79 o 
  10   3   4       38.70       48.53      7.04 o 
  11   3   4       45.36       49.55      8.79 o 
  -9   4   4       76.87       59.93      7.55 o 
  -8   4   4       14.15       25.11      4.74 o 
  -7   4   4      221.34      196.52      4.92 o 
  -6   4   4      256.54      261.17      7.93 o 
  -5   4   4      121.77      117.46      4.51 o 
  -4   4   4       26.87       22.58      3.30 o 
  -3   4   4      250.76      247.37      4.15 o 
  -2   4   4      250.34      219.53     33.31 o 
  -1   4   4        2.85        5.53      2.57 o 
   0   4   4      590.75      645.57     61.01 o 
   1   4   4      871.11      902.07     38.68 o 
   2   4   4       61.42       40.52      3.97 o 
   3   4   4      716.76      950.30    138.61 o 
   4   4   4      102.36      115.55      3.66 o 
   5   4   4       81.83       66.20      3.13 o 
   6   4   4       49.14       41.02      3.28 o 
   7   4   4       12.52        9.59      6.47 o 
   8   4   4     1036.19      946.35     89.32 o 
   9   4   4       95.99      111.47     24.22 o 
  10   4   4       60.62       59.63      9.09 o 
  11   4   4        0.02       10.35      8.71 o 
  -9   5   4      112.39      114.96     11.10 o 
  -8   5   4       57.50       56.92      6.54 o 
  -7   5   4       27.83       23.81      9.21 o 
  -6   5   4      208.79      179.96      7.99 o 
  -5   5   4        5.34        7.19      3.49 o 
  -4   5   4      224.42      235.37      5.04 o 
  -3   5   4      107.97      103.59      3.66 o 
  -2   5   4      124.33       86.51     20.01 o 
  -1   5   4      489.96      460.76     82.48 o 
   0   5   4      455.89      479.06     12.93 o 
   1   5   4        8.19        9.40     23.92 o 
   2   5   4      444.44      510.64     30.63 o 
   3   5   4      200.09      290.38     34.53 o 
   4   5   4       75.38       81.27     11.90 o 
   5   5   4       12.07       18.22      3.72 o 
   6   5   4      107.63       95.14      4.58 o 
   7   5   4      643.70      569.26      6.52 o 
   8   5   4      483.46      461.63     29.28 o 
   9   5   4        0.14       10.00      5.67 o 
  10   5   4       78.15      100.84     26.23 o 
  11   5   4      149.20      187.76     27.76 o 
  -9   6   4       22.73       31.72     15.13 o 
  -8   6   4       92.12      120.82     10.74 o 
  -7   6   4      397.20      344.79      8.17 o 
  -6   6   4      114.70      125.74      4.75 o 
  -5   6   4      258.97      272.99      8.18 o 
  -4   6   4       64.51       89.80      5.37 o 
  -3   6   4      488.24      548.71      9.76 o 
  -2   6   4      474.14      409.25     96.82 o 
  -1   6   4       31.66       28.18      6.83 o 
   0   6   4        0.10        2.56      4.27 o 
   1   6   4       62.73       51.74      5.61 o 
   2   6   4      104.87      108.72      7.08 o 
   3   6   4      488.92      485.38     24.89 o 
   4   6   4        0.01        8.32      4.70 o 
   5   6   4      109.68       97.42     12.14 o 
   6   6   4      777.56      662.67     28.49 o 
   7   6   4        0.59        9.96      4.58 o 
   8   6   4      333.83      259.29     23.92 o 
   9   6   4       72.70       68.54      6.08 o 
  10   6   4        8.13       17.24      6.32 o 
  11   6   4       49.13       44.42      7.97 o 
  -8   7   4        4.21       16.72      9.15 o 
  -7   7   4       40.43       44.11      6.48 o 
  -6   7   4      175.92      186.76      6.04 o 
  -5   7   4       61.16       77.38      5.73 o 
  -4   7   4      281.65      295.60     31.36 o 
  -3   7   4       40.96       54.73     10.62 o 
  -2   7   4      290.02      331.80     11.10 o 
  -1   7   4      121.25      156.02     38.62 o 
   0   7   4        6.08        7.32      3.42 o 
   1   7   4       12.83       16.35      5.49 o 
   2   7   4       12.76       17.33      5.37 o 
   3   7   4      268.79      299.19     16.47 o 
   4   7   4      155.78      243.61     45.88 o 
   5   7   4      144.67      191.84     34.65 o 
   6   7   4       22.41       23.10      4.27 o 
   7   7   4       40.61       38.26      4.07 o 
   8   7   4        1.32        7.35      6.04 o 
   9   7   4       66.08       56.74      8.42 o 
  10   7   4       26.21       38.00      9.27 o 
  -8   8   4       19.03       30.00      6.32 o 
  -7   8   4        0.22        9.40      9.15 o 
  -6   8   4       36.16       47.06      5.31 o 
  -5   8   4       68.00       71.26     15.25 o 
  -4   8   4      732.29      849.12    163.87 o 
  -3   8   4      168.51      176.80     25.50 o 
  -2   8   4        0.08        1.46      2.44 o 
  -1   8   4      945.63     1021.05    178.51 o 
   0   8   4      223.10      159.84      7.44 o 
   1   8   4        1.81        5.00     11.71 o 
   2   8   4      425.08      404.12     10.37 o 
   3   8   4       34.07       27.70      3.90 o 
   4   8   4       27.26       22.45      6.95 o 
   5   8   4       12.75       16.71      4.43 o 
   6   8   4       15.59       27.45      6.34 o 
   7   8   4       99.62       82.62      5.73 o 
   8   8   4       18.57       21.94      5.07 o 
   9   8   4       75.28       75.70      5.01 o 
  10   8   4       17.10       33.01      7.72 o 
  -7   9   4        3.77       21.55      7.36 o 
  -6   9   4        2.36       12.12      5.84 o 
  -5   9   4       43.47       42.50      6.04 o 
  -4   9   4        4.65       18.12      4.75 o 
  -3   9   4      324.47      316.85     47.40 o 
  -2   9   4      730.64      905.92    208.77 o 
  -1   9   4       90.83       79.19     18.42 o 
   0   9   4      356.43      299.43     15.98 o 
   1   9   4       49.72       54.83      3.68 o 
   2   9   4        7.36       10.40      3.39 o 
   3   9   4       61.23       58.33      3.40 o 
   4   9   4       81.85       88.58     10.37 o 
   5   9   4      155.55      159.60      5.98 o 
   6   9   4       20.41       30.65      5.43 o 
   7   9   4        1.70        3.98      5.02 o 
   8   9   4       13.98       19.84      5.06 o 
   9   9   4        0.07       19.53      5.77 o 
  10   9   4        0.06       17.42      7.87 o 
  -7  10   4        0.76       20.94     11.96 o 
  -6  10   4        1.66       10.42      6.34 o 
  -5  10   4       24.39       24.75      4.65 o 
  -4  10   4      153.38      145.81     12.93 o 
  -3  10   4       39.77       26.10     17.20 o 
  -2  10   4        1.57        3.58      2.51 o 
  -1  10   4      495.72      344.70     52.10 o 
   0  10   4      113.53       81.39      8.79 o 
   1  10   4      663.29      634.75     26.11 o 
   2  10   4       82.47       78.86      4.51 o 
   3  10   4       20.59       23.45      4.19 o 
   4  10   4      429.31      286.37      5.37 o 
   5  10   4        0.37        1.83     16.96 o 
   6  10   4        1.53       24.77      6.59 o 
   7  10   4       20.74       17.60      6.27 o 
   8  10   4        0.02       12.81      8.54 o 
   9  10   4       12.41       13.04      6.36 o 
  -6  11   4        4.22       25.01      7.69 o 
  -5  11   4       10.92       18.02      4.92 o 
  -4  11   4        9.02       29.53      7.20 o 
  -3  11   4       85.76       57.38     18.49 o 
  -2  11   4       51.44       30.99      1.83 o 
  -1  11   4      182.34      129.58      5.37 o 
   0  11   4      203.99      188.76      5.37 o 
   1  11   4       30.63       36.65      7.14 o 
   2  11   4        5.72        8.72      4.59 o 
   3  11   4      291.51      280.34      7.02 o 
   4  11   4       62.29       55.26      4.99 o 
   5  11   4       58.95       47.83      7.20 o 
   6  11   4       30.57       48.93     10.49 o 
   7  11   4      142.42      165.58      9.03 o 
   8  11   4        0.05       15.50      8.66 o 
  -5  12   4        9.48       15.44      5.39 o 
  -4  12   4        0.94       10.41      3.83 o 
  -3  12   4        7.66        3.66      2.56 o 
  -2  12   4       27.31       29.89      8.91 o 
  -1  12   4      110.57       78.09      8.18 o 
   0  12   4        0.90        5.00      6.83 o 
   1  12   4        0.08       16.88      4.45 o 
   2  12   4        1.14        5.55      4.10 o 
   3  12   4        6.31       18.85      7.99 o 
   4  12   4        0.57        8.92      4.53 o 
   5  12   4        0.12       12.69      7.81 o 
   6  12   4       80.59       70.65      9.88 o 
   7  12   4        6.59       -1.59      9.40 o 
   8  12   4       22.86       26.84      9.40 o 
  -4  13   4       40.72       58.32      7.32 o 
  -2  13   4        5.98       13.42      8.42 o 
  -1  13   4        0.77        8.42      4.88 o 
   0  13   4       18.12       18.91      9.27 o 
   1  13   4        3.19       11.57      5.59 o 
   2  13   4        3.63       15.30      5.30 o 
   3  13   4        1.91       19.10      5.43 o 
   4  13   4       31.31       25.14     13.06 o 
   5  13   4       45.18       43.44      9.15 o 
   6  13   4       35.23       42.22      8.66 o 
   7  13   4       14.20       18.55      8.42 o 
  -2  14   4       37.08       40.75      7.32 o 
  -1  14   4        5.31        7.81      5.37 o 
   0  14   4        0.03        9.64     13.67 o 
   1  14   4       13.64       17.45     10.37 o 
   2  14   4       77.19       90.86      6.59 o 
   3  14   4        9.31       21.11     18.06 o 
   4  14   4       33.41       44.17      7.44 o 
   5  14   4        0.68       16.84     13.54 o 
   0  15   4       62.29       68.21     21.35 o 
   1  15   4        6.13       14.52     14.89 o 
   2  15   4        1.79       14.15     12.93 o 
   3  15   4        0.20        6.47     12.57 o 
  -2 -13   5        0.09        2.11     11.71 o 
  -1 -13   5        5.26       15.71      9.21 o 
   0 -13   5        1.42       11.13      8.20 o 
   1 -13   5        1.12       34.88     13.91 o 
   2 -13   5        1.21        8.17      5.89 o 
   3 -13   5        9.99       22.07      7.69 o 
  -4 -12   5       24.60       42.81      9.95 o 
  -3 -12   5        0.16       38.27     26.90 o 
  -2 -12   5        1.91       16.44      8.32 o 
  -1 -12   5       14.56       28.27     11.90 o 
   0 -12   5       17.97       31.68      9.29 o 
   1 -12   5        1.83       24.50      8.94 o 
   2 -12   5        5.51       10.68      5.48 o 
   3 -12   5        1.21       10.08      6.24 o 
   4 -12   5        3.24        7.92      6.17 o 
   5 -12   5        4.27       19.40      6.47 o 
  -5 -11   5        0.93       17.31      8.97 o 
  -4 -11   5       17.71       29.26     11.71 o 
  -3 -11   5      104.90      131.94     21.90 o 
  -2 -11   5       27.99       59.28     12.99 o 
  -1 -11   5      103.19      132.75     14.95 o 
   0 -11   5      270.90      347.65     71.38 o 
   1 -11   5      117.03      159.85     23.12 o 
   2 -11   5       75.30       55.55     10.92 o 
   3 -11   5       14.60       26.17      6.95 o 
   4 -11   5        0.50        5.37     11.10 o 
   5 -11   5       55.69       63.22      9.70 o 
   6 -11   5       29.60       34.96      8.02 o 
  -6 -10   5        3.63        9.52      8.42 o 
  -5 -10   5       14.01       24.17      9.27 o 
  -4 -10   5        0.04       18.98      9.71 o 
  -3 -10   5        7.13       15.22      7.89 o 
  -2 -10   5       20.91       20.25     15.74 o 
  -1 -10   5        6.70       13.48      7.24 o 
   0 -10   5      136.22      166.23     24.22 o 
   1 -10   5      159.29      168.07     13.97 o 
   2 -10   5      302.75      261.00     38.07 o 
   3 -10   5        0.89       11.85      4.49 o 
   4 -10   5       30.20       26.68      5.49 o 
   5 -10   5        2.79        2.26      8.66 o 
   6 -10   5      137.17      113.86      9.98 o 
   7 -10   5        1.59       11.20      5.89 o 
  -7  -9   5       11.39       24.60      8.20 o 
  -6  -9   5      145.28      152.29     18.97 o 
  -5  -9   5        0.67       14.98      7.26 o 
  -4  -9   5        8.93       10.53      7.69 o 
  -3  -9   5       25.50       28.95      9.43 o 
  -2  -9   5       82.57      108.86     24.40 o 
  -1  -9   5        0.06        3.96      7.02 o 
   0  -9   5       55.58       61.08      6.15 o 
   1  -9   5       36.92       44.66      6.01 o 
   2  -9   5      163.83      150.17     17.88 o 
   3  -9   5      160.45      139.48      7.55 o 
   4  -9   5       11.19       15.54      6.47 o 
   5  -9   5       47.23       45.07      4.25 o 
   6  -9   5       91.17       73.12      8.41 o 
   7  -9   5       53.01       41.62      4.96 o 
   8  -9   5       16.45       26.46      8.84 o 
  -7  -8   5        1.06       13.12      7.52 o 
  -6  -8   5       44.71       50.13      7.44 o 
  -5  -8   5        2.11        7.48      5.42 o 
  -4  -8   5        0.89       10.17      7.64 o 
  -3  -8   5        0.86        8.80      6.72 o 
  -2  -8   5        0.46        1.01      6.16 o 
  -1  -8   5      320.26      409.52     78.21 o 
   0  -8   5        3.36       14.10      5.77 o 
   1  -8   5      157.93      150.43     10.98 o 
   2  -8   5       20.89       23.43      2.87 o 
   3  -8   5        6.65       10.56      7.08 o 
   4  -8   5        9.27       18.80      4.87 o 
   5  -8   5      111.13       98.38     10.31 o 
   6  -8   5      131.97      101.02     12.14 o 
   7  -8   5        1.39        8.91      6.30 o 
   8  -8   5       46.99       60.55     15.25 o 
   9  -8   5        7.76       11.84      8.66 o 
  -8  -7   5       50.21       43.26     12.07 o 
  -7  -7   5       55.92       62.98     12.73 o 
  -6  -7   5        6.70       13.56      6.77 o 
  -5  -7   5       27.72       31.25      6.18 o 
  -4  -7   5       58.06       72.17     14.15 o 
  -3  -7   5      273.05      339.90     76.14 o 
  -2  -7   5       52.55       49.17     71.87 o 
  -1  -7   5        7.06       19.22      6.71 o 
   0  -7   5      277.63      320.21     25.99 o 
   1  -7   5       17.79       22.81      4.23 o 
   2  -7   5       49.20       53.91      7.32 o 
   3  -7   5       28.90       38.10      5.06 o 
   4  -7   5      112.53      114.03      4.92 o 
   5  -7   5        1.11        6.48      3.66 o 
   6  -7   5       57.28       60.37      6.62 o 
   7  -7   5       44.42       46.67      4.45 o 
   8  -7   5        6.04       12.57      6.24 o 
   9  -7   5       14.19       24.04     10.86 o 
  -8  -6   5       24.20       27.03      9.31 o 
  -7  -6   5       43.83       31.98      8.39 o 
  -6  -6   5      146.46      163.57      7.87 o 
  -5  -6   5       61.60       54.01      7.57 o 
  -4  -6   5       26.16       32.60      8.66 o 
  -3  -6   5      321.64      373.58     79.31 o 
  -2  -6   5      442.68      556.32    129.83 o 
  -1  -6   5       63.85       81.39      7.93 o 
   0  -6   5      401.91      405.58     77.66 o 
   1  -6   5       49.98       48.11      6.16 o 
   2  -6   5      236.73      230.96      3.81 o 
   3  -6   5       95.65       99.19      8.83 o 
   4  -6   5       36.96       39.60      5.33 o 
   5  -6   5      333.05      307.21     13.95 o 
   6  -6   5        5.09       11.36      3.79 o 
   7  -6   5       45.81       41.00     10.43 o 
   8  -6   5        3.22       14.14      5.82 o 
   9  -6   5       30.71       31.81      6.95 o 
  10  -6   5        0.09        8.41      5.69 o 
  -8  -5   5        2.29       11.90      6.73 o 
  -7  -5   5       88.47       80.26     10.55 o 
  -6  -5   5       18.67       33.89      8.86 o 
  -5  -5   5        4.70       15.14      4.82 o 
  -4  -5   5      471.09      398.97     50.15 o 
  -3  -5   5      219.49      263.38     50.03 o 
  -2  -5   5       29.06       27.81      4.88 o 
  -1  -5   5       42.26       40.04      5.76 o 
   0  -5   5        6.12        7.09      3.43 o 
   1  -5   5      505.74      503.20      9.87 o 
   2  -5   5      103.24      100.78     15.13 o 
   3  -5   5      146.46      147.52     11.00 o 
   4  -5   5      304.14      301.36      5.23 o 
   5  -5   5      319.56      291.38     11.10 o 
   6  -5   5      189.68      185.27      8.91 o 
   7  -5   5       91.76       90.76      9.52 o 
   8  -5   5       81.06       83.98      7.92 o 
   9  -5   5       10.06       16.10      5.35 o 
  10  -5   5       38.60       26.23     14.28 o 
  -9  -4   5       12.16       18.55      9.54 o 
  -8  -4   5        0.08        7.77      7.92 o 
  -7  -4   5       22.43       32.00     10.86 o 
  -6  -4   5       21.18       38.22      5.86 o 
  -5  -4   5      266.53      252.06     11.11 o 
  -4  -4   5      274.06      258.94     19.58 o 
  -3  -4   5        2.31       11.41      4.03 o 
  -2  -4   5       46.71       46.37      6.83 o 
  -1  -4   5       26.18       36.71      5.06 o 
   0  -4   5      115.34      117.36      6.91 o 
   1  -4   5      769.63      821.13     43.80 o 
   2  -4   5        9.15       13.11      3.54 o 
   3  -4   5        8.10       12.05      3.95 o 
   4  -4   5       35.31       32.03      3.56 o 
   5  -4   5      392.41      356.30     13.06 o 
   6  -4   5     1077.15     1087.79     34.53 o 
   7  -4   5      130.54      104.89     15.31 o 
   8  -4   5       14.82       16.33      7.38 o 
   9  -4   5       68.28       65.27     11.35 o 
  10  -4   5       39.35       37.58      8.79 o 
  11  -4   5        0.21        6.80      9.36 o 
  -9  -3   5        4.63        6.89      8.42 o 
  -8  -3   5        8.28       11.83      3.47 o 
  -7  -3   5       31.21       29.88      9.86 o 
  -6  -3   5       73.26       72.18     12.49 o 
  -5  -3   5     1149.23      919.71     77.85 o 
  -4  -3   5      131.08      127.26     18.61 o 
  -3  -3   5      183.72      193.58     14.93 o 
  -2  -3   5      306.98      260.84     26.17 o 
  -1  -3   5     1577.47     1328.40    195.72 o 
   0  -3   5       21.29       19.12      7.69 o 
   1  -3   5       22.49       18.15      2.18 o 
   2  -3   5        0.44        6.54      2.99 o 
   3  -3   5      408.95      409.11     34.53 o 
   4  -3   5       42.78       36.05      5.19 o 
   5  -3   5      119.66      105.27      5.53 o 
   6  -3   5      173.48      189.17      6.53 o 
   7  -3   5       76.80       82.13      7.50 o 
   8  -3   5       66.80       57.26      5.51 o 
   9  -3   5      137.63      135.50     11.29 o 
  10  -3   5        3.68       12.29      6.83 o 
  11  -3   5       45.81       35.51     23.55 o 
  -9  -2   5       25.18       20.37      9.43 o 
  -8  -2   5        4.70       10.67      7.38 o 
  -7  -2   5       93.60       90.32     19.71 o 
  -6  -2   5      140.53      106.12     11.25 o 
  -5  -2   5        3.48        5.90      5.09 o 
  -4  -2   5       20.36       26.09      5.39 o 
  -3  -2   5      985.12      951.85     16.91 o 
  -2  -2   5       16.83       33.39      4.34 o 
  -1  -2   5      207.95      211.56     11.10 o 
   0  -2   5      513.56      533.63     71.38 o 
   1  -2   5        1.80        6.94      3.51 o 
   2  -2   5       71.85       80.65      5.31 o 
   3  -2   5     1680.53     1809.47     42.67 o 
   4  -2   5       50.78       59.21      3.04 o 
   5  -2   5       21.61       28.39      3.61 o 
   6  -2   5      291.20      262.84      4.94 o 
   7  -2   5        0.39        6.73      3.92 o 
   8  -2   5        9.21       12.27      4.91 o 
   9  -2   5      117.14      105.74      6.88 o 
  10  -2   5        3.77       16.14      6.65 o 
  11  -2   5       14.25       22.19      7.89 o 
  -9  -1   5       31.97       43.85      7.99 o 
  -8  -1   5        0.22        9.75      5.98 o 
  -7  -1   5       27.52       19.26      5.17 o 
  -6  -1   5        1.55        6.66      6.18 o 
  -5  -1   5       22.71       20.91      4.43 o 
  -4  -1   5       70.39       65.65      5.98 o 
  -3  -1   5      833.13      759.64     31.97 o 
  -2  -1   5       23.94       17.63      4.25 o 
  -1  -1   5     1319.50     1364.83     25.59 o 
   0  -1   5       74.22       75.72      3.72 o 
   1  -1   5      331.44      344.46     14.95 o 
   2  -1   5      184.93      236.54     24.22 o 
   3  -1   5     1449.87     1536.22     71.01 o 
   4  -1   5      744.19      818.25     20.74 o 
   5  -1   5      114.10      131.86      5.77 o 
   6  -1   5       21.77       27.33      5.12 o 
   7  -1   5      272.44      270.27      5.49 o 
   8  -1   5        0.19        9.69      4.15 o 
   9  -1   5       71.67       86.71      8.85 o 
  10  -1   5      304.61      296.83     14.03 o 
  11  -1   5      174.83      162.29      8.17 o 
  -9   0   5       20.58       41.96      6.45 o 
  -8   0   5       30.35       23.87      6.46 o 
  -7   0   5        0.40        5.77      6.09 o 
  -6   0   5      270.21      167.68     21.41 o 
  -5   0   5       40.23       31.24      6.23 o 
  -4   0   5       32.20       42.38      7.32 o 
  -3   0   5       34.80       33.11      3.21 o 
  -2   0   5     1733.65     1954.28    130.86 o 
  -1   0   5       93.71       95.34      7.02 o 
   0   0   5      263.00      263.18     14.38 o 
   1   0   5       96.02      113.92      3.42 o 
   2   0   5      512.54      577.28      3.62 o 
   3   0   5     1613.08     1865.56     32.64 o 
   4   0   5     1097.21     1126.18      4.78 o 
   5   0   5       18.68       29.07      7.93 o 
   6   0   5       62.50       75.50      4.43 o 
   7   0   5      135.45      160.03     12.14 o 
   8   0   5       15.86       25.30      9.64 o 
   9   0   5       83.27       86.93     12.75 o 
  10   0   5      119.36      126.53      7.31 o 
  11   0   5      106.72      122.32      8.11 o 
  -9   1   5       67.14       68.72      6.70 o 
  -8   1   5       25.46       38.04     14.46 o 
  -7   1   5       24.80       21.56      4.59 o 
  -6   1   5       38.65       38.96      5.74 o 
  -5   1   5       22.32       23.11      6.53 o 
  -4   1   5       79.35       77.51      4.53 o 
  -3   1   5       39.99       37.23      3.60 o 
  -2   1   5       37.30       47.49      6.16 o 
  -1   1   5      477.73      543.10     24.53 o 
   0   1   5       92.99       86.33      4.25 o 
   1   1   5       32.83       47.18      2.43 o 
   2   1   5       34.89       46.90      9.27 o 
   3   1   5        8.07       11.59      2.93 o 
   4   1   5      384.09      431.92      7.20 o 
   5   1   5      513.45      611.42     32.70 o 
   6   1   5        5.05        2.75      4.76 o 
   7   1   5       20.03       17.69      5.25 o 
   8   1   5       37.32       38.46      5.59 o 
   9   1   5       12.54       15.72      6.06 o 
  10   1   5       28.50       34.43      6.71 o 
  11   1   5        1.84        9.33      7.07 o 
  -9   2   5       11.69       17.48      7.44 o 
  -8   2   5        8.40       19.31      5.51 o 
  -7   2   5       68.92       72.68      5.48 o 
  -6   2   5       41.20       22.04      5.73 o 
  -5   2   5     1908.34     1711.83     60.46 o 
  -4   2   5      708.98      661.98    112.56 o 
  -3   2   5      515.88      560.82     27.11 o 
  -2   2   5        2.83        7.37      3.49 o 
  -1   2   5       11.97        9.06      3.45 o 
   0   2   5       42.81       39.89      3.54 o 
   1   2   5      416.70      468.76     34.59 o 
   2   2   5      955.74     1044.45     38.27 o 
   3   2   5        7.92        3.45      1.44 o 
   4   2   5        0.03        0.68      4.64 o 
   5   2   5      718.65      635.28     51.98 o 
   6   2   5      886.50      833.06     44.72 o 
   7   2   5      228.11      216.22      5.30 o 
   8   2   5      402.06      457.17     48.81 o 
   9   2   5       81.71       81.51     11.71 o 
  10   2   5       32.82       34.77      5.54 o 
  11   2   5        0.44        0.15     10.07 o 
  -9   3   5        0.11       12.97      5.86 o 
  -8   3   5        1.64       13.10      5.65 o 
  -7   3   5        1.16        9.13      4.46 o 
  -5   3   5      347.58      309.43      6.47 o 
  -4   3   5      219.14      136.61     33.07 o 
  -3   3   5      138.25      118.39     13.18 o 
  -2   3   5        1.13        1.97      1.93 o 
  -1   3   5      417.29      511.61     13.38 o 
   0   3   5      466.23      511.18     11.46 o 
   1   3   5     1909.81     1693.23     70.65 o 
   2   3   5      345.78      306.74     24.04 o 
   3   3   5      364.89      549.27     58.26 o 
   4   3   5       32.26       29.52      1.84 o 
   5   3   5       14.92        9.34      2.43 o 
   6   3   5     1163.64      954.15     10.13 o 
   7   3   5      139.25      129.27      6.22 o 
   8   3   5      772.73      735.38     53.57 o 
   9   3   5       33.16       47.64      8.24 o 
  10   3   5       76.14       92.91     34.16 o 
  11   3   5        1.39        9.07      8.50 o 
  -9   4   5      146.90      104.16     11.65 o 
  -8   4   5        6.09       15.26      8.18 o 
  -7   4   5       22.31       29.08      4.59 o 
  -6   4   5        3.35        1.53      4.49 o 
  -5   4   5        5.06        4.00      3.51 o 
  -4   4   5      185.21      193.27      7.57 o 
  -3   4   5       13.42       16.59      4.15 o 
  -2   4   5      698.36      700.68    171.49 o 
  -1   4   5       10.16       14.03      2.54 o 
   0   4   5      316.65      346.43     11.41 o 
   1   4   5      152.12      159.60    221.22 o 
   2   4   5      187.92      196.94      8.30 o 
   3   4   5      104.50      105.93     18.00 o 
   4   4   5       11.57       22.98      3.04 o 
   5   4   5       31.52       37.67      3.15 o 
   6   4   5       60.91       59.45     10.31 o 
   7   4   5       35.79       45.28      3.81 o 
   8   4   5      569.04      464.03     23.31 o 
   9   4   5        8.23        8.05      5.49 o 
  10   4   5       14.18        9.26      7.65 o 
  11   4   5        0.01       10.15      5.91 o 
  -9   5   5       82.28       89.97     16.96 o 
  -8   5   5       61.72       79.06      7.09 o 
  -7   5   5       70.45       95.53      6.06 o 
  -6   5   5        4.98       16.77      6.65 o 
  -5   5   5      174.16      157.16      9.15 o 
  -4   5   5        0.10        2.15      3.97 o 
  -3   5   5       85.03       90.12      7.81 o 
  -2   5   5      145.83      154.46     13.11 o 
  -1   5   5      581.41      675.73     51.49 o 
   0   5   5       59.04       63.51      3.36 o 
   1   5   5       90.80       92.12     15.01 o 
   2   5   5      675.15      641.32     56.49 o 
   3   5   5        0.09        2.66      2.14 o 
   4   5   5      205.73      244.09     34.10 o 
   5   5   5       28.53       25.96      4.09 o 
   6   5   5       91.54       80.89     12.81 o 
   7   5   5      839.98      674.14     27.03 o 
   8   5   5       78.02       70.70      5.76 o 
   9   5   5        2.26       17.17      8.18 o 
  10   5   5       21.32       20.98      7.29 o 
  11   5   5        9.41       25.73      7.97 o 
  -8   6   5      199.94      195.77     23.12 o 
  -7   6   5       84.06       96.04      5.17 o 
  -6   6   5      109.25       91.58      5.52 o 
  -5   6   5        0.14       -1.88      7.20 o 
  -4   6   5        0.22        1.34      5.37 o 
  -3   6   5      105.69      140.20     24.77 o 
  -2   6   5      226.98      220.34     50.21 o 
  -1   6   5      342.51      376.80     60.28 o 
   0   6   5       58.71       69.79      8.42 o 
   1   6   5        9.54       10.01      4.15 o 
   2   6   5      229.22      231.95     20.74 o 
   3   6   5      351.27      375.20      8.42 o 
   4   6   5      188.66      167.53      8.18 o 
   5   6   5       37.58       37.66      3.43 o 
   6   6   5      803.51      738.52     25.07 o 
   7   6   5       29.38       26.29      4.04 o 
   8   6   5       14.95       22.82      9.76 o 
   9   6   5       21.97       46.50     11.47 o 
  10   6   5        0.71       10.86      5.73 o 
  11   6   5       14.71       41.51     17.94 o 
  -8   7   5       17.58       32.93      6.80 o 
  -7   7   5        0.79       -0.64      4.95 o 
  -6   7   5       45.74       44.71      4.81 o 
  -5   7   5        2.68        4.71      4.87 o 
  -4   7   5      243.63      239.76     43.44 o 
  -3   7   5       45.20       43.32      6.47 o 
  -2   7   5       42.76       39.33      8.85 o 
  -1   7   5        3.74       10.09      5.14 o 
   0   7   5      146.90      126.17     10.25 o 
   1   7   5      221.66      195.59     17.69 o 
   2   7   5       10.68       10.37      4.64 o 
   3   7   5      287.25      266.12      8.18 o 
   4   7   5      124.32      140.81     21.29 o 
   5   7   5       76.59       74.67      5.25 o 
   6   7   5      241.93      255.34     30.93 o 
   7   7   5      229.73      191.81     12.69 o 
   8   7   5       15.61       18.33      5.19 o 
   9   7   5       68.84       49.29      6.34 o 
  10   7   5       10.31       23.69      7.27 o 
  11   7   5       11.37       50.79     18.06 o 
  -8   8   5        0.03       21.35      9.40 o 
  -7   8   5       32.61       29.34      6.45 o 
  -6   8   5       47.59       46.01      5.28 o 
  -5   8   5      199.89      189.32     14.58 o 
  -4   8   5        5.22        7.81      7.20 o 
  -3   8   5      168.27       65.68     44.23 o 
  -2   8   5      366.37      423.41     81.93 o 
  -1   8   5      507.46      577.01     82.12 o 
   0   8   5      816.86      780.54     59.54 o 
   1   8   5        7.56       10.13      5.25 o 
   2   8   5       37.59       31.36     38.44 o 
   3   8   5       78.09       87.49      5.12 o 
   4   8   5      195.98      205.96      6.34 o 
   5   8   5       73.81      101.47     24.46 o 
   6   8   5        0.77        4.83      3.87 o 
   7   8   5      257.71      261.00     10.31 o 
   8   8   5        3.04        7.90      4.58 o 
   9   8   5        0.02       -1.02      5.76 o 
  10   8   5        2.34       15.74     13.30 o 
  -7   9   5       36.09       47.17      6.93 o 
  -6   9   5       61.17       66.25      7.32 o 
  -5   9   5       20.35       13.42      5.90 o 
  -4   9   5       62.01       70.38      6.07 o 
  -3   9   5       82.75       67.01     18.85 o 
  -2   9   5       34.26       47.28     14.58 o 
  -1   9   5       38.45       38.92      5.37 o 
   0   9   5      429.77      382.40     23.06 o 
   1   9   5       68.48       69.55      8.18 o 
   2   9   5       13.05       11.23      5.86 o 
   3   9   5       25.27       19.16      6.22 o 
   4   9   5       78.65       78.70      6.10 o 
   5   9   5        0.25        5.98      7.44 o 
   6   9   5      144.12      158.00     18.79 o 
   7   9   5       24.64       28.82      6.10 o 
   8   9   5       12.69       23.68      5.70 o 
   9   9   5        0.04       10.45      5.39 o 
  10   9   5       71.56       75.08     14.95 o 
  -7  10   5        2.75        9.82      9.15 o 
  -6  10   5       26.06       40.51      7.50 o 
  -5  10   5       26.29       29.13      7.44 o 
  -4  10   5      112.03      114.09     16.23 o 
  -3  10   5       22.71       29.51     20.62 o 
  -2  10   5       58.32       88.38     11.84 o 
  -1  10   5      102.75       81.63     12.57 o 
   0  10   5       92.05       86.75      6.83 o 
   1  10   5     1005.28      850.95     68.21 o 
   2  10   5       45.08       39.90      6.22 o 
   3  10   5        2.41        5.49      6.83 o 
   4  10   5      122.80       89.07      4.27 o 
   5  10   5       36.68       33.43      7.69 o 
   6  10   5        0.60       12.81     16.59 o 
   7  10   5      127.35      134.78      6.95 o 
   8  10   5        4.23       18.67     10.62 o 
   9  10   5        0.01        2.64      6.59 o 
  -6  11   5       20.59       26.74      6.28 o 
  -5  11   5        2.87       24.61     10.98 o 
  -4  11   5        0.23       10.99      9.15 o 
  -3  11   5        0.47       11.03      5.92 o 
  -2  11   5        0.90        4.88      6.47 o 
  -1  11   5       48.78       41.24      7.20 o 
   0  11   5        3.36        1.22      3.66 o 
   1  11   5      159.10      131.90     16.72 o 
   2  11   5       49.77       56.62     13.42 o 
   3  11   5       29.93       30.75      9.15 o 
   4  11   5      156.62      139.59     10.25 o 
   5  11   5        0.20        0.49      8.30 o 
   6  11   5       49.99       73.70     10.62 o 
   8  11   5       97.69       75.77      9.88 o 
   9  11   5      101.91      112.00      7.28 o 
  -5  12   5       23.53       37.57      7.30 o 
  -4  12   5        0.35        5.90      7.32 o 
  -3  12   5       31.30       27.82      5.61 o 
  -2  12   5      115.99      110.55      7.69 o 
  -1  12   5        5.55        9.88      4.64 o 
   0  12   5       14.66       15.98     16.59 o 
   1  12   5       13.09       16.23      9.15 o 
   2  12   5       92.51       92.24     17.81 o 
   3  12   5        6.94       12.69      9.52 o 
   4  12   5        0.23        6.47     19.03 o 
   5  12   5        6.38        9.76     10.98 o 
   6  12   5       99.45       86.14     20.01 o 
   7  12   5       22.69       28.31     12.45 o 
   8  12   5        2.34       13.79      9.03 o 
  -4  13   5       45.46       63.69      7.81 o 
  -3  13   5       19.92       19.03      6.22 o 
  -2  13   5       11.82       16.59      5.37 o 
  -1  13   5        1.99       11.59      6.34 o 
   0  13   5       10.69       17.33      5.73 o 
   1  13   5        7.25       11.10      9.03 o 
   2  13   5        4.28       19.16     18.91 o 
   3  13   5       13.45       24.16     12.69 o 
   4  13   5        0.88        4.27     10.25 o 
   5  13   5       27.36       34.04     10.62 o 
   6  13   5        1.20        7.32     12.45 o 
   7  13   5       94.29      102.25     16.59 o 
  -1  14   5       45.04       40.88     19.64 o 
   0  14   5       48.72       56.25     22.57 o 
   1  14   5        0.20       12.08     12.20 o 
   2  14   5        0.95       12.57     15.01 o 
   3  14   5       12.45       19.52     13.30 o 
   4  14   5       59.68       60.03     10.74 o 
   5  14   5        2.14       10.25     18.67 o 
   0  15   5        4.86       21.47      7.69 o 
   1  15   5      118.68      122.50     34.16 o 
   2  15   5      118.78      129.58     24.89 o 
   3  15   5       52.37       68.45     17.33 o 
  -2 -12   6      355.63      383.32     36.73 o 
  -1 -12   6       13.05       33.76      9.15 o 
   0 -12   6        2.87       14.14      7.37 o 
   1 -12   6      134.37      152.51     14.58 o 
   2 -12   6        0.00        3.99      5.07 o 
   3 -12   6       64.30       60.52     20.80 o 
   4 -12   6        0.34        6.89      7.75 o 
  -4 -11   6       11.81       26.97      9.76 o 
  -3 -11   6      106.00      122.68     22.82 o 
  -2 -11   6      101.38      104.30      9.76 o 
  -1 -11   6       12.66       26.84      5.89 o 
   0 -11   6      196.58      217.70     39.23 o 
   1 -11   6       48.84       38.44     10.74 o 
   2 -11   6        0.09        2.80      4.83 o 
   3 -11   6        1.03        6.44      3.91 o 
   4 -11   6        2.48       16.43      4.51 o 
   5 -11   6       26.11       17.46      4.85 o 
   6 -11   6       30.83       46.12      8.38 o 
  -5 -10   6       14.69       19.79      6.76 o 
  -4 -10   6       35.50       43.95     10.92 o 
  -3 -10   6        1.00        5.12      7.59 o 
  -2 -10   6        2.69       11.77      6.81 o 
  -1 -10   6        1.72        3.17      7.81 o 
   0 -10   6        0.70       24.20      6.92 o 
   1 -10   6       10.70       21.05      6.32 o 
   2 -10   6        0.02        8.37      4.27 o 
   3 -10   6       82.93       68.80     14.83 o 
   4 -10   6       19.46       26.11      4.74 o 
   5 -10   6        6.67       14.77      3.16 o 
   6 -10   6       63.87       66.72      5.43 o 
   7 -10   6        8.04        8.38      8.70 o 
  -6  -9   6      133.00      120.98     19.71 o 
  -5  -9   6        2.34        1.00      6.62 o 
  -4  -9   6       14.50       24.89     17.57 o 
  -3  -9   6       48.76       30.75     12.69 o 
  -2  -9   6       56.38       50.03     12.69 o 
  -1  -9   6       58.47       52.47     13.30 o 
   0  -9   6        1.15        9.88      8.42 o 
   1  -9   6      102.42       90.79      6.21 o 
   2  -9   6       57.42       53.27      4.18 o 
   3  -9   6        9.17        6.38      4.51 o 
   4  -9   6       42.13       40.91     11.94 o 
   5  -9   6      176.25      166.09      5.87 o 
   6  -9   6        0.04        9.74      7.53 o 
   7  -9   6        0.02        8.50      5.19 o 
   8  -9   6       57.37       60.30      8.52 o 
  -7  -8   6       84.42       86.73     13.60 o 
  -6  -8   6        0.69       22.93     16.29 o 
  -5  -8   6       13.18       16.71      6.72 o 
  -4  -8   6        4.77       13.10      6.59 o 
  -3  -8   6      359.04      449.05     79.74 o 
  -2  -8   6        2.51       30.72     16.72 o 
  -1  -8   6       13.91       21.18      6.70 o 
   0  -8   6        5.28       10.10      5.19 o 
   1  -8   6       26.59       34.56      5.41 o 
   2  -8   6      165.49      156.04     18.91 o 
   3  -8   6       51.16       46.69      5.55 o 
   4  -8   6       41.04       41.61     10.01 o 
   5  -8   6        0.16        7.17      5.63 o 
   6  -8   6        1.65       -2.01      3.87 o 
   7  -8   6      116.33       95.89     11.29 o 
   8  -8   6        7.64       11.70      6.66 o 
   9  -8   6        2.20       12.88      4.98 o 
  -7  -7   6       42.99       43.77     10.43 o 
  -6  -7   6        5.93       14.32      6.01 o 
  -5  -7   6      100.63      116.36     19.03 o 
  -4  -7   6        0.57       12.53      5.25 o 
  -3  -7   6      218.56      222.94     48.50 o 
  -2  -7   6        7.23       13.43      5.37 o 
  -1  -7   6       12.54        9.21      5.43 o 
   0  -7   6       33.33       34.29      4.95 o 
   1  -7   6      170.00      192.12     18.79 o 
   2  -7   6       20.03       28.05      7.99 o 
   3  -7   6        0.99        5.97      8.41 o 
   4  -7   6        4.96       10.83      4.58 o 
   5  -7   6       11.73       23.58     13.79 o 
   6  -7   6       20.36       26.79      5.94 o 
   7  -7   6       49.60       41.39      8.42 o 
   8  -7   6       13.88       32.91      9.94 o 
   9  -7   6        0.05       10.95     11.99 o 
  -8  -6   6       18.16       29.14      9.82 o 
  -7  -6   6       55.23       50.61      7.54 o 
  -6  -6   6        0.25        7.69      5.92 o 
  -5  -6   6       47.95       40.87      5.68 o 
  -4  -6   6       35.36       36.15      8.11 o 
  -3  -6   6      290.44      354.26     76.81 o 
  -2  -6   6      290.39      264.07     41.00 o 
  -1  -6   6      280.44      286.25     40.81 o 
   0  -6   6      175.91      171.50     14.40 o 
   1  -6   6        0.68        8.00      6.22 o 
   2  -6   6      533.92      450.82     16.47 o 
   3  -6   6       18.78       32.84      6.54 o 
   4  -6   6        2.59       12.35      7.72 o 
   5  -6   6      190.62      176.51      8.60 o 
   6  -6   6        5.61       12.39      4.19 o 
   7  -6   6      200.75      173.14     17.08 o 
   8  -6   6        0.51        5.82      4.40 o 
   9  -6   6        1.44        7.13      6.00 o 
  10  -6   6        1.43        6.51      6.51 o 
  -8  -5   6       33.21       28.19     11.09 o 
  -7  -5   6       14.05       18.75      7.41 o 
  -6  -5   6       10.44       21.90      6.37 o 
  -5  -5   6        3.44       11.32      5.09 o 
  -4  -5   6      347.01      295.33     14.00 o 
  -3  -5   6      185.01      192.00     26.72 o 
  -2  -5   6      405.24      439.62     76.87 o 
  -1  -5   6       51.50       56.16      5.55 o 
   0  -5   6        7.57       20.78      4.91 o 
   1  -5   6       36.83       38.35      5.37 o 
   2  -5   6       43.41       40.64      6.83 o 
   3  -5   6      570.21      649.05     63.08 o 
   4  -5   6      645.52      631.85     25.07 o 
   5  -5   6      217.29      227.91      5.40 o 
   6  -5   6      142.60      145.92      9.40 o 
   7  -5   6       14.07       21.84      7.93 o 
   8  -5   6       19.31       27.74      5.43 o 
   9  -5   6       10.30       20.26      6.65 o 
  10  -5   6      106.89       69.43     27.45 o 
  -8  -4   6        6.38       11.29     10.67 o 
  -7  -4   6       17.71       20.44      6.43 o 
  -6  -4   6      158.44      142.74      7.97 o 
  -5  -4   6      382.82      296.15     14.46 o 
  -4  -4   6       14.68       20.90      3.39 o 
  -3  -4   6        1.15       10.64      4.61 o 
  -2  -4   6        7.56       10.31      4.12 o 
  -1  -4   6      587.11      584.95     80.96 o 
   0  -4   6       14.00       13.24      2.45 o 
   1  -4   6        5.44        9.91      3.69 o 
   2  -4   6      330.58      391.87      4.70 o 
   3  -4   6        8.11       13.51      3.72 o 
   4  -4   6      614.09      604.51      6.51 o 
   5  -4   6      362.42      384.17      8.97 o 
   6  -4   6      206.80      193.05      7.69 o 
   7  -4   6      119.61      116.90     14.34 o 
   8  -4   6        1.31        8.64      4.86 o 
   9  -4   6        7.90       13.56      6.95 o 
  10  -4   6       20.59       30.41      7.12 o 
  -8  -3   6       49.46       49.77     17.39 o 
  -7  -3   6        2.25        7.07      3.56 o 
  -6  -3   6       16.18       14.59      5.17 o 
  -5  -3   6       53.37       44.72      4.10 o 
  -4  -3   6       10.71       15.25      4.72 o 
  -3  -3   6        7.35       10.59      5.73 o 
  -2  -3   6       66.13       67.84      6.20 o 
  -1  -3   6       98.88       89.96      8.28 o 
   0  -3   6       12.44       14.90      5.71 o 
   1  -3   6       77.96       84.91      2.14 o 
   2  -3   6        0.12        4.99      3.84 o 
   3  -3   6     1063.24     1072.28      7.35 o 
   4  -3   6      177.87      184.25      8.82 o 
   5  -3   6       25.00       35.22      5.92 o 
   6  -3   6      239.40      263.16     21.84 o 
   7  -3   6      456.95      429.75      8.15 o 
   8  -3   6      250.59      207.15      9.70 o 
   9  -3   6      174.49      161.42      7.02 o 
  10  -3   6        3.56       13.49      5.84 o 
  11  -3   6       63.01       69.33     13.54 o 
  -9  -2   6       21.55       34.96     10.45 o 
  -8  -2   6       42.17       42.03      9.33 o 
  -7  -2   6        3.26       11.18      8.12 o 
  -6  -2   6       63.60       71.42      8.23 o 
  -5  -2   6      248.29      241.67     29.64 o 
  -4  -2   6        0.89        2.17      3.89 o 
  -3  -2   6      157.18      149.58     12.26 o 
  -2  -2   6      351.64      322.91     16.60 o 
  -1  -2   6       12.85       17.27      3.11 o 
   0  -2   6       11.48       10.47      3.11 o 
   1  -2   6       27.34       44.50      7.08 o 
   2  -2   6      185.72      194.06      4.32 o 
   3  -2   6      326.67      311.59      7.70 o 
   4  -2   6      166.97      198.75      3.58 o 
   5  -2   6       51.91       61.41      3.82 o 
   6  -2   6      219.55      212.87      7.57 o 
   7  -2   6      145.37      149.69      6.15 o 
   8  -2   6      253.98      230.52      6.12 o 
   9  -2   6      304.42      297.33      7.11 o 
  10  -2   6       73.80       77.53     11.96 o 
  11  -2   6       26.44       38.32      8.14 o 
  -9  -1   6       80.27      108.95      8.42 o 
  -8  -1   6       11.13       25.75      9.49 o 
  -7  -1   6       35.88       24.28      7.07 o 
  -6  -1   6        0.01        6.79      5.00 o 
  -5  -1   6       16.84       12.98      5.33 o 
  -4  -1   6       37.40       38.53      6.47 o 
  -3  -1   6      282.93      321.54     18.55 o 
  -2  -1   6      315.74      295.42     13.66 o 
  -1  -1   6     1039.67     1090.26     28.40 o 
   0  -1   6      186.47      187.29     10.87 o 
   1  -1   6      508.08      579.13     31.72 o 
   2  -1   6      634.39      652.32     30.69 o 
   3  -1   6      392.54      449.99     18.12 o 
   4  -1   6      456.27      438.12      8.28 o 
   5  -1   6       60.68       60.71      3.31 o 
   6  -1   6       33.66       43.19      4.25 o 
   7  -1   6      217.89      246.58      5.18 o 
   8  -1   6       21.69       29.83      4.48 o 
   9  -1   6      128.80      139.35      7.93 o 
  10  -1   6      235.89      209.82      8.37 o 
  11  -1   6       99.33       75.23      8.35 o 
  -9   0   6       23.29       38.24      7.17 o 
  -8   0   6       16.72       22.76     10.43 o 
  -7   0   6      107.39      109.03     10.84 o 
  -6   0   6       17.01        9.97      5.66 o 
  -5   0   6        0.02        3.92      4.22 o 
  -4   0   6      184.48      172.80     17.08 o 
  -3   0   6       90.66       93.16     15.80 o 
  -2   0   6      388.13      331.37     31.06 o 
  -1   0   6        4.43        3.96      3.28 o 
   0   0   6      110.94      111.66      6.27 o 
   1   0   6       95.25      117.84      2.63 o 
   2   0   6     1775.16     2270.99      8.98 o 
   3   0   6     1604.28     1710.39     22.09 o 
   4   0   6        2.91        4.09      5.67 o 
   5   0   6      537.37      535.76     31.66 o 
   6   0   6        2.34       17.77      5.92 o 
   7   0   6      110.31      101.46      7.93 o 
   8   0   6      256.46      249.04      7.08 o 
   9   0   6       27.21       25.22      6.25 o 
  10   0   6       56.06       44.51      7.26 o 
  11   0   6      157.40      132.40      8.68 o 
  -9   1   6        6.83       18.84      9.27 o 
  -8   1   6      134.66      164.08     29.22 o 
  -7   1   6      112.53      103.72     12.51 o 
  -6   1   6      109.21       82.44     12.24 o 
  -5   1   6        0.67        2.66      5.74 o 
  -4   1   6       98.08      100.49      6.78 o 
  -3   1   6        0.29        2.35      2.78 o 
  -2   1   6        0.86        5.50      2.62 o 
  -1   1   6       80.85       86.38      5.12 o 
   0   1   6      324.93      301.82      8.69 o 
   1   1   6       13.31       21.08      3.39 o 
   2   1   6      130.58      124.51     24.59 o 
   3   1   6      700.66      802.14     31.97 o 
   4   1   6      226.71      227.24      3.79 o 
   5   1   6       82.85      108.84      3.60 o 
   6   1   6      240.74      272.53     18.67 o 
   7   1   6      310.93      285.64      5.61 o 
   8   1   6      113.77      107.65      5.17 o 
   9   1   6      109.65       95.91     11.59 o 
  10   1   6       27.71       35.60      9.03 o 
  11   1   6       21.29       41.55     11.84 o 
  -9   2   6        1.01       10.05      6.87 o 
  -8   2   6      141.93      163.09      8.48 o 
  -7   2   6        3.21       14.63      6.16 o 
  -6   2   6        1.11        7.50      4.49 o 
  -5   2   6      279.02      219.21     53.20 o 
  -4   2   6      472.14      410.59     51.31 o 
  -3   2   6       76.36       71.39      9.58 o 
  -2   2   6       97.49      103.45      4.64 o 
  -1   2   6      580.98      535.67     19.37 o 
   0   2   6      271.14      323.69      8.46 o 
   1   2   6       21.50       29.49      3.40 o 
   2   2   6      796.16     1017.41    103.41 o 
   3   2   6     1725.31     2015.47     90.60 o 
   4   2   6      792.57      684.17    110.30 o 
   5   2   6     1145.90     1087.95     84.74 o 
   6   2   6       66.85       72.06      3.60 o 
   7   2   6       96.51      102.03      5.73 o 
   8   2   6        7.94       19.98      9.09 o 
   9   2   6       61.01       55.44     10.43 o 
  10   2   6        4.75        5.38      6.59 o 
  11   2   6       12.79       14.22      5.80 o 
  -9   3   6        6.53       15.96      7.38 o 
  -8   3   6       10.92       18.42      5.85 o 
  -7   3   6        0.02       15.02      4.58 o 
  -6   3   6       37.88       31.80     10.19 o 
  -5   3   6       64.14       61.12      7.38 o 
  -4   3   6      224.23      174.36     21.17 o 
  -3   3   6       19.11       22.88      5.31 o 
  -2   3   6       67.70       65.80      4.46 o 
  -1   3   6       45.75       43.57      2.74 o 
   0   3   6      273.83      304.70      8.97 o 
   1   3   6      844.25      878.65     82.91 o 
   2   3   6      106.42       88.42     12.63 o 
   3   3   6      522.44      923.58    180.95 o 
   4   3   6      167.91      177.62     12.26 o 
   5   3   6      486.41      342.70     58.39 o 
   6   3   6      191.46      174.14     11.96 o 
   7   3   6      390.24      365.69      5.50 o 
   8   3   6       20.40       29.17      5.24 o 
   9   3   6       22.27       20.66      6.41 o 
  10   3   6       12.57       17.56      6.48 o 
  11   3   6        0.43       19.23      7.36 o 
  -8   4   6        8.15       12.51      4.40 o 
  -7   4   6       31.77       44.23      5.40 o 
  -6   4   6       15.05       14.34      4.93 o 
  -5   4   6       60.86       62.93      4.12 o 
  -4   4   6       93.20       94.57      9.27 o 
  -3   4   6        3.40        2.90      3.88 o 
  -2   4   6      123.56      134.69     20.62 o 
  -1   4   6       39.54       47.07      9.60 o 
   0   4   6      587.97      749.62     37.34 o 
   1   4   6      823.63      696.47     39.29 o 
   2   4   6      609.82      542.37     24.89 o 
   3   4   6      216.26      226.82     26.60 o 
   4   4   6     1000.13     1485.82    262.03 o 
   5   4   6     1068.62      942.12      5.83 o 
   6   4   6       31.45       18.94      5.55 o 
   7   4   6      305.81      253.94      5.15 o 
   8   4   6        6.52        5.86      7.08 o 
   9   4   6        7.08       20.62     11.10 o 
  10   4   6        0.26        5.74      6.31 o 
  11   4   6       21.94       30.44      7.38 o 
  -8   5   6        0.11        6.65      7.50 o 
  -7   5   6        4.95       13.39      5.39 o 
  -6   5   6        2.99       15.04      3.88 o 
  -5   5   6       26.79       20.60      4.25 o 
  -4   5   6       30.40       29.38      3.92 o 
  -3   5   6       44.08       37.00     10.74 o 
  -2   5   6      142.92      152.69     16.59 o 
  -1   5   6      119.05      116.84      6.89 o 
   0   5   6      280.61      343.25      9.58 o 
   1   5   6        7.98        9.40      4.03 o 
   2   5   6       44.96       51.98      5.37 o 
   3   5   6       44.87       45.09      2.68 o 
   4   5   6        7.68       20.24      6.53 o 
   5   5   6      201.49      251.11     34.10 o 
   6   5   6        1.10        6.40      4.03 o 
   7   5   6     1429.02     1054.28    120.31 o 
   8   5   6      257.02      236.50     12.32 o 
   9   5   6       10.07       14.51      5.93 o 
  10   5   6       27.84       31.58      6.46 o 
  11   5   6       63.80       75.89      9.70 o 
  -8   6   6      107.92      113.47      7.50 o 
  -7   6   6        0.00        6.57      4.61 o 
  -6   6   6       61.78       55.69      4.34 o 
  -5   6   6      130.20      124.34      6.83 o 
  -4   6   6      121.24      124.76      4.57 o 
  -3   6   6        0.46        5.25      5.34 o 
  -2   6   6        0.15        4.76      3.77 o 
  -1   6   6        7.98        9.32      2.70 o 
   0   6   6       88.31       82.73     12.45 o 
   1   6   6       52.23       41.36      7.08 o 
   2   6   6      105.79       94.81     12.57 o 
   3   6   6       16.97       17.33      4.15 o 
   4   6   6      111.76      151.30     12.20 o 
   5   6   6       34.98       39.84      7.57 o 
   6   6   6     1361.96     1335.88     61.25 o 
   7   6   6       14.70       20.71      5.12 o 
   8   6   6       56.68       52.83     15.13 o 
   9   6   6       30.60       30.28      5.24 o 
  10   6   6        1.53       18.48      6.65 o 
  11   6   6        8.31       18.62      7.54 o 
  -8   7   6       27.56       29.08      7.08 o 
  -7   7   6        9.49       20.50      7.02 o 
  -6   7   6       38.91       53.50      4.67 o 
  -5   7   6        3.56        9.07      4.88 o 
  -4   7   6      701.48      399.26    171.07 o 
  -3   7   6       46.31       53.57      8.79 o 
  -2   7   6       98.43      117.62     10.80 o 
  -1   7   6       35.54       35.16      5.98 o 
   0   7   6       39.87       44.54      7.44 o 
   1   7   6      171.28      141.30     23.67 o 
   2   7   6        0.13        4.03     13.30 o 
   3   7   6       21.22       20.25      8.66 o 
   4   7   6      223.92      214.51      7.20 o 
   5   7   6      122.13      132.70     22.82 o 
   6   7   6        0.07        9.04      7.99 o 
   7   7   6       28.69       35.57      7.75 o 
   8   7   6      324.12      241.11     20.56 o 
   9   7   6       33.08       42.71     10.13 o 
  10   7   6        2.68       10.82      5.61 o 
  11   7   6      163.47      171.32     23.61 o 
  -7   8   6        1.81       17.91      5.57 o 
  -6   8   6        0.01        2.01      8.11 o 
  -5   8   6       50.81       60.81      5.76 o 
  -4   8   6        5.11       15.74     11.71 o 
  -3   8   6       22.52       31.97      8.54 o 
  -2   8   6       12.41       17.35     11.29 o 
  -1   8   6      195.60      241.26     43.62 o 
   0   8   6       99.03       97.86      9.15 o 
   1   8   6      613.04      525.65     36.12 o 
   2   8   6      200.51      149.96     30.02 o 
   3   8   6       94.27       72.23     20.50 o 
   4   8   6       42.76       61.98      8.30 o 
   5   8   6      176.90      202.42     35.69 o 
   6   8   6      168.64      202.44     23.00 o 
   7   8   6        0.15       10.77      6.47 o 
   8   8   6      381.24      318.39      9.03 o 
   9   8   6       15.01       16.84      6.28 o 
  10   8   6      160.53      174.48     26.36 o 
  -7   9   6        0.18       10.37     10.13 o 
  -6   9   6       41.28       55.74     14.83 o 
  -5   9   6       29.56       33.55      8.18 o 
  -4   9   6        6.53       14.98      3.99 o 
  -3   9   6      250.51      239.17     57.10 o 
  -2   9   6      146.48      177.45     52.10 o 
  -1   9   6      401.24      336.64     27.94 o 
   0   9   6        9.92        9.15      7.20 o 
   1   9   6       22.41       25.14      5.98 o 
   2   9   6       60.55       52.83     11.47 o 
   3   9   6      217.53      162.04     21.60 o 
   4   9   6      171.66      146.66      6.47 o 
   5   9   6       19.83       19.64      7.32 o 
   6   9   6      166.09      154.36     24.83 o 
   7   9   6       16.11       30.49      5.49 o 
   8   9   6        0.12        8.05     11.23 o 
   9   9   6       56.21       65.56     12.51 o 
  10   9   6       80.12       65.00     13.60 o 
  -6  10   6       24.39       47.10     17.20 o 
  -5  10   6        5.65       17.79      4.67 o 
  -4  10   6        4.17       16.47      6.28 o 
  -3  10   6       20.85       19.40      4.82 o 
  -2  10   6       15.45       31.82      6.89 o 
  -1  10   6       92.97       83.58     23.92 o 
   0  10   6        4.06        8.54      7.20 o 
   1  10   6       73.69       66.99     11.47 o 
   2  10   6        4.50        7.44     14.40 o 
   3  10   6       57.32       50.39     60.89 o 
   4  10   6        0.85        9.27      6.10 o 
   5  10   6       70.97       64.67     10.01 o 
   6  10   6      146.72      156.06     17.57 o 
   7  10   6       55.93       63.69     10.25 o 
   8  10   6      111.82      120.80     11.10 o 
   9  10   6        9.76        9.25      6.41 o 
  -5  11   6       52.02       68.94      8.05 o 
  -4  11   6       48.47       38.96     20.50 o 
  -3  11   6       59.85       77.64     11.47 o 
  -2  11   6        0.30        4.39      5.86 o 
  -1  11   6        1.09        1.95      6.95 o 
   0  11   6      161.96      125.43     27.33 o 
   1  11   6      180.37      152.40     23.55 o 
   2  11   6       23.06       26.97     15.62 o 
   3  11   6        5.21       10.86      8.79 o 
   4  11   6        6.50        9.52      9.03 o 
   5  11   6        3.07        5.25     17.08 o 
   6  11   6       19.04       19.40     23.67 o 
   7  11   6        9.11       19.40      8.79 o 
   8  11   6        4.37       10.98     13.06 o 
  -4  12   6        6.45       22.09      6.10 o 
  -3  12   6        6.66       21.23      6.47 o 
  -2  12   6       34.68       48.32     18.79 o 
  -1  12   6       83.03       63.69      6.22 o 
   0  12   6        1.36        4.27      9.27 o 
   1  12   6       29.21       34.65     11.23 o 
   2  12   6       14.14       17.69      2.56 o 
   3  12   6       17.14       13.30     10.37 o 
   4  12   6       73.65       86.51    112.87 o 
   5  12   6        1.97        8.42      3.66 o 
   6  12   6       21.77       20.38      5.12 o 
   7  12   6       72.90       49.42     10.98 o 
   8  12   6        5.01       19.52     11.35 o 
  -3  13   6       91.44       96.64      7.44 o 
  -2  13   6       25.23       39.41      6.10 o 
  -1  13   6       56.45       42.22      4.39 o 
   0  13   6        9.05       12.93      7.93 o 
   1  13   6        3.31        9.15      9.76 o 
   2  13   6       25.62       28.55      8.91 o 
   3  13   6       40.65       45.15     13.06 o 
   4  13   6       17.79       20.86     11.47 o 
   5  13   6        0.03        7.57      9.03 o 
   6  13   6       49.62       60.40     16.35 o 
   7  13   6        9.72        4.27      6.71 o 
  -2  14   6       53.13       48.44      6.34 o 
  -1  14   6       30.50       32.46     23.06 o 
   0  14   6       11.53       16.96     13.91 o 
   1  14   6        0.00       10.74     10.37 o 
   2  14   6       50.79       59.79     21.35 o 
   3  14   6        3.52       13.54     11.96 o 
   4  14   6        9.92       20.13     14.28 o 
   5  14   6        4.43       11.35      7.20 o 
   2  15   6      100.75      108.47     34.77 o 
  -1 -12   7       13.78       47.84      9.28 o 
   0 -12   7       23.93       46.91      7.68 o 
   1 -12   7       10.63       23.60      6.03 o 
   2 -12   7        5.19       18.30     22.45 o 
   3 -12   7       30.82       31.71      6.28 o 
  -3 -11   7        5.71       15.91      8.62 o 
  -2 -11   7        0.36       22.38      9.46 o 
  -1 -11   7       30.10       53.80     19.16 o 
   0 -11   7        2.77       11.96      7.06 o 
   1 -11   7        0.00        3.45      6.12 o 
   2 -11   7       16.53       15.74     11.59 o 
   3 -11   7        0.29        2.19      5.14 o 
   4 -11   7       10.04       19.42      5.19 o 
   5 -11   7       56.08       51.88      4.82 o 
  -4 -10   7        9.93       35.21      9.70 o 
  -3 -10   7       27.34       35.67      8.91 o 
  -2 -10   7        1.09        4.86     11.16 o 
  -1 -10   7       24.64       25.48      7.77 o 
   0 -10   7        0.16       14.47      5.12 o 
   1 -10   7       25.05       27.82      5.35 o 
   2 -10   7       13.71       21.19      7.93 o 
   3 -10   7        0.50       14.39      5.31 o 
   4 -10   7        3.83       14.51      7.92 o 
   5 -10   7        1.76        6.60     14.09 o 
   6 -10   7       14.95       24.81      7.65 o 
  -5  -9   7        7.41       16.15      7.85 o 
  -4  -9   7        8.80       15.59      9.58 o 
  -3  -9   7        7.29       21.20      7.15 o 
  -2  -9   7       20.45       23.58      7.74 o 
  -1  -9   7       15.83       31.16      8.97 o 
   0  -9   7       20.91       30.91      5.91 o 
   1  -9   7        4.91        5.30      4.47 o 
   2  -9   7      156.02      133.78     10.01 o 
   3  -9   7        1.07        5.56      6.56 o 
   4  -9   7       12.30       19.96      5.71 o 
   5  -9   7      122.01      118.51     13.60 o 
   6  -9   7        0.03        4.23      8.50 o 
   7  -9   7        0.01        2.54      5.30 o 
  -6  -8   7       17.24       23.54      6.70 o 
  -5  -8   7        2.91       13.31      5.84 o 
  -4  -8   7        8.12       10.19      6.48 o 
  -3  -8   7        6.86       24.30     13.73 o 
  -2  -8   7        0.15        7.81      7.32 o 
  -1  -8   7      620.82      565.56     67.96 o 
   0  -8   7       39.88       33.66      6.04 o 
   1  -8   7      154.01      131.74     16.59 o 
   2  -8   7      109.42       89.04     11.04 o 
   3  -8   7      124.96      121.94     10.83 o 
   4  -8   7       28.06       37.14      8.03 o 
   5  -8   7        0.17        6.38      8.85 o 
   6  -8   7        0.26        7.44      8.05 o 
   7  -8   7        8.30       13.24      7.50 o 
   8  -8   7       54.49       65.57      8.02 o 
  -6  -7   7        0.82       15.41      9.82 o 
  -5  -7   7       12.05       36.01     12.02 o 
  -4  -7   7       12.10       26.51      7.00 o 
  -3  -7   7        0.70        1.94      7.48 o 
  -2  -7   7      115.81      112.27     17.02 o 
  -1  -7   7      154.66      145.05      7.69 o 
   0  -7   7       19.46       26.30      3.17 o 
   1  -7   7       11.51       13.97      5.68 o 
   2  -7   7       61.00       63.40      5.24 o 
   3  -7   7        0.01       10.99      2.91 o 
   4  -7   7        0.52        7.55      6.10 o 
   5  -7   7       47.45       52.78      5.38 o 
   6  -7   7      522.37      487.86     24.71 o 
   7  -7   7       14.23       26.01      5.01 o 
   8  -7   7        5.74       11.54     11.14 o 
   9  -7   7       34.70       46.00      7.62 o 
  -7  -6   7        0.36        9.68      8.36 o 
  -6  -6   7        5.35       15.27      7.08 o 
  -5  -6   7        2.64        3.07      6.06 o 
  -4  -6   7        0.34        8.84      6.56 o 
  -3  -6   7       19.17       11.71      7.32 o 
  -2  -6   7       13.57       21.45      6.71 o 
  -1  -6   7        1.66        1.48      4.96 o 
   0  -6   7        0.71        7.26      6.03 o 
   1  -6   7      342.25      283.68      5.98 o 
   2  -6   7      128.27      137.39     10.52 o 
   3  -6   7        2.22        5.42      7.03 o 
   4  -6   7       56.17       53.47      5.13 o 
   5  -6   7     1017.82      916.48     50.03 o 
   6  -6   7      138.91      126.18      5.54 o 
   7  -6   7        6.43       12.64      5.95 o 
   8  -6   7       21.19       12.83      5.55 o 
   9  -6   7        8.30       12.77      7.06 o 
  -7  -5   7        0.65        8.46      6.60 o 
  -6  -5   7       31.72       25.90      4.69 o 
  -5  -5   7        8.62       11.80      4.66 o 
  -4  -5   7       21.82       16.35      7.08 o 
  -3  -5   7       37.22       54.86     15.68 o 
  -2  -5   7        4.78        7.33      5.16 o 
  -1  -5   7       40.95       37.27      7.12 o 
   0  -5   7      202.38      178.79     20.99 o 
   1  -5   7       20.88       30.74      5.50 o 
   2  -5   7       22.53       20.11      4.14 o 
   3  -5   7      762.55      787.42     31.51 o 
   4  -5   7     3158.72     3118.75     27.32 o 
   5  -5   7      840.75      748.49     18.49 o 
   6  -5   7        5.15        5.66      4.44 o 
   7  -5   7      251.05      217.28      9.52 o 
   8  -5   7        0.40       10.04      9.88 o 
   9  -5   7        4.17        7.23      6.51 o 
  10  -5   7       18.32       18.30      7.44 o 
  -8  -4   7        3.31        6.79      6.12 o 
  -7  -4   7       18.44       18.68      7.70 o 
  -6  -4   7       36.75       40.55      8.28 o 
  -5  -4   7        2.20        7.00      6.11 o 
  -4  -4   7      301.02      238.68     31.66 o 
  -3  -4   7      127.90      110.70      7.20 o 
  -2  -4   7       81.97       77.75     12.57 o 
  -1  -4   7        6.73       12.04      5.66 o 
   0  -4   7        1.20        4.09      3.90 o 
   1  -4   7       19.15       28.80      4.45 o 
   2  -4   7      102.82       95.96     13.36 o 
   3  -4   7       22.43       22.58      7.35 o 
   4  -4   7      881.32      924.46     27.04 o 
   5  -4   7      621.38      634.88     15.19 o 
   6  -4   7      764.52      712.64     21.78 o 
   7  -4   7       73.04       80.38      9.03 o 
   8  -4   7        8.76       14.45      6.55 o 
   9  -4   7        4.37       19.04      6.41 o 
  10  -4   7       47.34       48.57      8.30 o 
  -8  -3   7       16.58       24.40      9.63 o 
  -7  -3   7       32.06       42.18      8.42 o 
  -6  -3   7       15.65       19.97      6.67 o 
  -5  -3   7        2.29        8.70      4.36 o 
  -4  -3   7      691.55      652.79      7.39 o 
  -3  -3   7      319.09      263.48      7.09 o 
  -2  -3   7      998.65      968.47     72.48 o 
  -1  -3   7      108.91      116.00      6.15 o 
   0  -3   7       64.47       66.57      6.53 o 
   1  -3   7      103.78      121.17     19.16 o 
   2  -3   7       21.23       34.66      7.38 o 
   3  -3   7       25.21       37.70      6.56 o 
   4  -3   7       11.25       22.01      3.79 o 
   5  -3   7      108.97      101.40      6.53 o 
   6  -3   7      775.82      777.15     48.32 o 
   7  -3   7      355.03      315.03      9.52 o 
   8  -3   7       11.45       22.40      7.14 o 
   9  -3   7       46.84       52.68      6.24 o 
  10  -3   7        9.81       17.69      6.00 o 
  11  -3   7       98.82      103.66     18.97 o 
  -8  -2   7       17.96       39.15     10.19 o 
  -7  -2   7        5.68       14.52      5.95 o 
  -6  -2   7      137.28      129.73     23.92 o 
  -5  -2   7      733.80      587.78      6.93 o 
  -4  -2   7      137.13      105.34      6.77 o 
  -3  -2   7       18.64       18.53      5.32 o 
  -2  -2   7      131.47      125.38      4.34 o 
  -1  -2   7       55.83       63.57      7.65 o 
   0  -2   7      191.25      191.53     19.16 o 
   1  -2   7      302.90      301.08     21.54 o 
   2  -2   7     1186.76     1218.87     23.06 o 
   3  -2   7       82.77       76.20      4.09 o 
   4  -2   7       15.63       25.51      5.10 o 
   5  -2   7      342.67      328.78     10.74 o 
   6  -2   7       31.10       30.06      5.33 o 
   7  -2   7      782.16      697.00     25.50 o 
   8  -2   7      109.96      112.62      6.77 o 
   9  -2   7       19.04       30.83      5.77 o 
  10  -2   7        1.54       11.22      6.06 o 
  11  -2   7        1.16       10.09      8.06 o 
  -8  -1   7        4.25       16.97      7.59 o 
  -7  -1   7       21.09       12.76      5.95 o 
  -6  -1   7      113.11      109.98      9.94 o 
  -5  -1   7        0.44        9.38      4.71 o 
  -4  -1   7       66.85       68.92      7.26 o 
  -3  -1   7       74.75       66.92      5.86 o 
  -2  -1   7      425.06      359.25     63.51 o 
  -1  -1   7     3246.19     3762.37    373.13 o 
   0  -1   7     1127.84     1172.31     22.06 o 
   1  -1   7      349.53      342.55     30.64 o 
   2  -1   7       21.19       25.39      3.70 o 
   3  -1   7      103.19      113.94      5.55 o 
   4  -1   7      439.59      426.32     10.86 o 
   5  -1   7       44.08       50.48      5.76 o 
   6  -1   7        7.59       19.12      6.53 o 
   7  -1   7      250.52      226.88      5.00 o 
   8  -1   7      350.40      285.92     12.32 o 
   9  -1   7      105.22      105.16      6.97 o 
  10  -1   7      109.86      108.31      8.85 o 
  11  -1   7       18.78       25.07      6.46 o 
  -8   0   7        0.11        5.59      5.47 o 
  -7   0   7      190.17      148.01     14.52 o 
  -6   0   7      109.01       82.96     13.56 o 
  -5   0   7        4.39        5.00      3.80 o 
  -4   0   7      286.57      265.86     21.48 o 
  -3   0   7       23.90       25.32      5.24 o 
  -2   0   7      168.95      137.58     16.35 o 
  -1   0   7        0.23       10.02      3.97 o 
   0   0   7      552.32      568.68     52.96 o 
   1   0   7     2167.46     1985.71     89.62 o 
   2   0   7     1167.91     1283.37    110.30 o 
   3   0   7     2327.04     2474.12     51.19 o 
   4   0   7      319.80      336.90     24.10 o 
   5   0   7      296.95      283.39      5.28 o 
   6   0   7       18.45       15.14      5.56 o 
   7   0   7       51.68       56.38     11.10 o 
   8   0   7        4.33        2.93      5.98 o 
   9   0   7       30.27       38.39      4.76 o 
  10   0   7       29.30       28.21      6.63 o 
  11   0   7        0.29       -0.65      7.77 o 
  -8   1   7       29.08       30.75     14.03 o 
  -7   1   7       94.02       66.86     10.98 o 
  -6   1   7       27.42       23.98      6.67 o 
  -5   1   7       20.43       18.67      4.22 o 
  -4   1   7       85.86       86.51      6.48 o 
  -3   1   7       11.23       11.32      4.71 o 
  -2   1   7        2.71       10.60      4.61 o 
  -1   1   7       34.80       27.75      4.50 o 
   0   1   7        0.02        0.30      3.55 o 
   1   1   7        0.84        7.71      3.11 o 
   2   1   7      378.92      342.87     17.34 o 
   3   1   7        6.75        7.54      3.29 o 
   4   1   7      208.24      247.40      5.71 o 
   5   1   7       11.27       21.69      3.72 o 
   6   1   7      344.42      339.45      5.49 o 
   7   1   7       71.20       91.02      5.12 o 
   8   1   7      205.50      192.76     19.16 o 
   9   1   7       13.27       19.77     10.01 o 
  10   1   7        6.74       10.86      5.82 o 
  11   1   7       51.48       59.56      7.57 o 
  -8   2   7        2.88       11.67      5.73 o 
  -7   2   7        6.00       19.32      4.29 o 
  -6   2   7       75.47       61.63      6.77 o 
  -5   2   7       30.02       15.83      6.85 o 
  -4   2   7        3.81       10.86      2.80 o 
  -3   2   7      864.27      849.58     54.36 o 
  -2   2   7      288.50      277.45     17.02 o 
  -1   2   7      250.92      225.53     24.95 o 
   0   2   7        7.92       17.68      3.70 o 
   1   2   7      111.42      138.57     13.24 o 
   2   2   7        9.97       12.22      3.93 o 
   3   2   7      117.92      152.03      8.79 o 
   4   2   7      715.18      738.88     99.87 o 
   5   2   7       91.79       75.54     14.28 o 
   6   2   7       26.09       27.97      3.27 o 
   7   2   7      301.31      322.76      5.19 o 
   8   2   7       66.63       62.57      5.44 o 
   9   2   7       27.87       35.61      7.50 o 
  10   2   7        2.36        8.25      6.50 o 
  11   2   7        2.02       10.94      7.09 o 
  -8   3   7        0.12       19.01      8.36 o 
  -7   3   7        7.21       18.42      7.57 o 
  -6   3   7       47.96       33.83      9.28 o 
  -5   3   7       32.87       37.97      5.87 o 
  -4   3   7      339.05      215.19     32.64 o 
  -3   3   7       29.23       40.50      5.86 o 
  -2   3   7        8.67        7.98      4.12 o 
  -1   3   7        7.78       21.36      6.85 o 
   0   3   7        4.06        8.54      3.70 o 
   1   3   7        5.41        9.17      2.57 o 
   2   3   7       98.74      119.21     11.10 o 
   3   3   7      520.26      557.25     14.76 o 
   4   3   7        5.90       17.82      8.05 o 
   5   3   7       10.28       10.49      2.14 o 
   6   3   7       60.09       46.02     10.43 o 
   7   3   7        1.51        9.90      3.60 o 
   8   3   7      310.95      284.76      8.30 o 
   9   3   7        0.11        6.02      6.63 o 
  10   3   7       22.96       25.13      6.91 o 
  11   3   7        4.05       15.99      6.93 o 
  -8   4   7       14.28       16.25      4.57 o 
  -7   4   7        3.39       -0.48      5.19 o 
  -6   4   7        0.45        6.82      4.13 o 
  -5   4   7       11.27       12.08      3.78 o 
  -4   4   7       60.45       44.01     15.92 o 
  -3   4   7        0.61        5.55      3.61 o 
  -2   4   7        8.90        6.86      3.64 o 
  -1   4   7       23.20       23.23      3.89 o 
   0   4   7      191.20      218.46      8.42 o 
   1   4   7      282.97      234.39     13.06 o 
   2   4   7      190.66      194.37      7.93 o 
   3   4   7       20.24       16.97      3.84 o 
   4   4   7      119.16      156.54     39.23 o 
   5   4   7      299.84      320.50      8.79 o 
   6   4   7      193.63      157.11     17.27 o 
   7   4   7      595.32      447.49     38.50 o 
   8   4   7      220.01      176.34      5.43 o 
   9   4   7      163.37      147.72      7.50 o 
  10   4   7      175.92      159.97      7.74 o 
  11   4   7        6.24       15.01      6.84 o 
  -8   5   7        0.92       10.53      5.37 o 
  -7   5   7       22.91       22.73      5.45 o 
  -6   5   7        0.09        9.89      4.77 o 
  -5   5   7        5.38       13.37      3.89 o 
  -4   5   7      193.65      173.56      6.53 o 
  -3   5   7       21.96       16.20      5.67 o 
  -2   5   7       12.34       20.31      9.15 o 
  -1   5   7       36.57       36.08      6.09 o 
   0   5   7      353.22      432.79     31.66 o 
   1   5   7      941.20      930.74     51.49 o 
   2   5   7       15.54       11.96      5.25 o 
   3   5   7      182.24      167.77      8.18 o 
   4   5   7       11.42       18.57      3.72 o 
   5   5   7      245.88      355.85     57.35 o 
   6   5   7      363.75      350.55     19.52 o 
   7   5   7        1.38        8.79      7.08 o 
   8   5   7        0.84        6.13      6.89 o 
   9   5   7       54.02       43.82      5.73 o 
  10   5   7        4.33       19.03      7.29 o 
  11   5   7        5.29       21.61      8.32 o 
  -7   6   7        0.43        5.00      4.83 o 
  -6   6   7      130.89      130.19      5.33 o 
  -5   6   7       74.93       68.03      8.66 o 
  -4   6   7       72.67       67.77     12.57 o 
  -3   6   7       94.24       82.14     25.38 o 
  -2   6   7      150.27      178.06     18.61 o 
  -1   6   7       20.73       35.00      4.87 o 
   0   6   7      231.72      201.57     25.87 o 
   1   6   7       12.19       14.64      7.93 o 
   2   6   7        0.45        2.56     18.55 o 
   3   6   7       37.46       40.02     11.35 o 
   4   6   7       24.35       27.33      6.83 o 
   5   6   7      229.55      347.54     66.99 o 
   6   6   7        8.86       19.55      4.49 o 
   7   6   7        1.39       12.13      3.98 o 
   8   6   7        0.29        7.13      4.57 o 
   9   6   7      237.14      196.25      7.38 o 
  10   6   7       19.77       31.16      6.59 o 
  11   6   7      106.92      120.48      9.54 o 
  -7   7   7       16.21       13.43      5.12 o 
  -6   7   7       21.89       34.08      4.58 o 
  -5   7   7       46.95       42.95     10.37 o 
  -4   7   7       76.35       80.54      6.04 o 
  -3   7   7      169.34      143.53     47.16 o 
  -2   7   7      181.91      181.99     11.59 o 
  -1   7   7      145.07      167.81     31.54 o 
   0   7   7       78.27       76.38      9.27 o 
   1   7   7       20.62       20.74      7.93 o 
   2   7   7       44.29       40.27      6.83 o 
   3   7   7       56.89       53.69     11.35 o 
   4   7   7      407.92      362.02     51.13 o 
   5   7   7       14.96       12.66      4.54 o 
   6   7   7       16.10       30.82      6.83 o 
   7   7   7      262.78      269.25      7.69 o 
   8   7   7        6.48        7.20      6.34 o 
   9   7   7        2.92       14.15      8.54 o 
  10   7   7        3.99       12.80      6.59 o 
  -7   8   7       23.76       29.22      4.96 o 
  -6   8   7        2.10        3.31      7.44 o 
  -5   8   7       31.50       43.80      5.49 o 
  -4   8   7      186.21      165.92     24.59 o 
  -3   8   7       16.31       24.26      9.70 o 
  -2   8   7        0.03       -1.73      4.22 o 
  -1   8   7      219.10      248.92     29.35 o 
   0   8   7      144.84      143.25      6.10 o 
   1   8   7      184.65      179.49     15.74 o 
   2   8   7      114.95      102.01     19.52 o 
   3   8   7       54.49       47.95     15.37 o 
   4   8   7      135.84      112.74     19.28 o 
   5   8   7        5.89       11.84      7.44 o 
   6   8   7       82.84       86.77     10.68 o 
   7   8   7        7.73        7.18      5.94 o 
   8   8   7      124.00      114.63     23.98 o 
   9   8   7       28.96       38.88      9.46 o 
  10   8   7       51.46       53.83     10.64 o 
  -6   9   7        1.63        5.23      5.13 o 
  -5   9   7        0.88       11.23      8.91 o 
  -4   9   7      112.09       64.57     25.93 o 
  -3   9   7       18.62        4.94     12.26 o 
  -2   9   7      105.36      164.10     41.06 o 
  -1   9   7      247.59      260.87     17.33 o 
   0   9   7       15.14       19.40      8.05 o 
   1   9   7       47.72       48.07      8.79 o 
   2   9   7      213.22      186.32     31.60 o 
   3   9   7      195.76      146.54     31.97 o 
   4   9   7        0.27        8.42      5.00 o 
   5   9   7        6.55        3.54      7.32 o 
   6   9   7        0.73       11.47      4.51 o 
   7   9   7       20.34       40.13     10.43 o 
   8   9   7       43.36       47.57      5.66 o 
   9   9   7      165.88      125.70     17.02 o 
  10   9   7       91.33       90.80      6.76 o 
  -6  10   7        0.64       11.23     17.57 o 
  -5  10   7       30.67       48.22      5.44 o 
  -4  10   7        1.31       18.84     36.67 o 
  -3  10   7        2.18        5.86      7.69 o 
  -2  10   7      145.60      149.01     26.84 o 
  -1  10   7       67.06       50.64     13.91 o 
   0  10   7      114.42      135.93     19.77 o 
   1  10   7      102.34      105.91     18.06 o 
   2  10   7        0.30        3.78      9.27 o 
   3  10   7       31.23       27.82      8.91 o 
   4  10   7       60.24       41.97      4.27 o 
   5  10   7       29.34       23.43      3.78 o 
   6  10   7       54.13       50.64      7.44 o 
   7  10   7        7.99       25.62      7.93 o 
   8  10   7      176.68      210.57     14.52 o 
   9  10   7        5.69       -0.78      6.28 o 
  -5  11   7        3.94       28.44      7.75 o 
  -4  11   7      110.39      118.13     19.83 o 
  -3  11   7        1.68       11.22      4.52 o 
  -2  11   7        2.09        3.54      6.59 o 
  -1  11   7       94.35       71.87     17.08 o 
   0  11   7        8.51       15.50      7.93 o 
   1  11   7       16.58       25.01     14.15 o 
   2  11   7       81.07       68.70     13.79 o 
   3  11   7       26.17       32.58     12.20 o 
   4  11   7      150.57      124.46     18.55 o 
   5  11   7      162.68      101.03     27.58 o 
   6  11   7       21.72       22.57      6.22 o 
   7  11   7       52.18       52.47      9.76 o 
   8  11   7       69.76       63.20      9.27 o 
  -4  12   7       11.92       20.76      5.13 o 
  -3  12   7       22.76       31.97      7.44 o 
  -2  12   7       16.73       17.08      5.61 o 
  -1  12   7        0.44        7.93      9.15 o 
   0  12   7        9.72       11.35     17.69 o 
   1  12   7        0.30       11.59      8.54 o 
   2  12   7        0.80        8.79      8.54 o 
   3  12   7        2.77       12.45     11.23 o 
   4  12   7       10.29       10.49     10.86 o 
   5  12   7       31.50       33.80     11.47 o 
   6  12   7       46.20       38.31     13.79 o 
   7  12   7       35.56       33.80      7.57 o 
   8  12   7        3.52       16.72      7.93 o 
  -2  13   7       38.34       51.98      6.22 o 
  -1  13   7        5.80        9.52     15.74 o 
   0  13   7       76.91       75.28     39.90 o 
   1  13   7        0.53        3.42     11.84 o 
   2  13   7      104.61       96.64     22.09 o 
   3  13   7       14.91       17.08     12.08 o 
   4  13   7        7.61       16.96     11.71 o 
   5  13   7       31.27       40.63     56.74 o 
   6  13   7       23.75       24.53     14.15 o 
  -1  14   7       52.50       80.41     29.77 o 
   0  14   7       54.91       69.43     47.83 o 
   1  14   7       23.37       20.86     10.86 o 
   2  14   7        8.83       18.67     14.76 o 
   3  14   7        8.52       18.06     11.84 o 
   4  14   7        9.26       21.96     10.86 o 
   5  14   7        0.38        8.79     19.64 o 
  -1 -11   8        1.76       17.03      9.39 o 
   0 -11   8       15.36       24.86      6.96 o 
   1 -11   8       22.28       26.26      6.41 o 
   2 -11   8       17.88       23.86     16.41 o 
   3 -11   8       28.10       27.39      6.13 o 
   4 -11   8       13.15       19.17      6.43 o 
  -3 -10   8        5.79       14.03     11.96 o 
  -2 -10   8       35.87       60.62      9.32 o 
  -1 -10   8        1.39       13.60      7.79 o 
   0 -10   8       37.59       33.41      6.97 o 
   1 -10   8        2.91       11.53      5.57 o 
   2 -10   8      125.36       93.68      6.21 o 
   3 -10   8        6.08       21.86      9.76 o 
   4 -10   8       15.46       36.17      7.08 o 
   5 -10   8      103.49      100.96      8.66 o 
   6 -10   8       50.62       54.15     16.05 o 
  -4  -9   8        0.70        5.98      7.94 o 
  -3  -9   8      174.26      190.32     34.71 o 
  -2  -9   8       35.99       47.22     10.31 o 
  -1  -9   8       39.56       35.51      7.69 o 
   0  -9   8        2.11       13.34      5.78 o 
   1  -9   8        3.27        8.46      6.47 o 
   2  -9   8       15.17       13.45      3.90 o 
   3  -9   8       18.94       16.83      5.32 o 
   4  -9   8        6.21       19.05      5.65 o 
   5  -9   8       81.04       98.60     17.13 o 
   6  -9   8       81.71       66.72     12.63 o 
   7  -9   8       82.77       85.83      8.04 o 
  -5  -8   8       24.89       27.15      9.27 o 
  -4  -8   8        4.18       13.06     17.45 o 
  -3  -8   8      101.15      102.79     16.53 o 
  -2  -8   8      119.33      117.95     26.78 o 
  -1  -8   8      506.47      448.13     15.13 o 
   0  -8   8        2.78        4.43      6.23 o 
   1  -8   8        0.74        5.97      5.42 o 
   2  -8   8        4.45       15.32      4.78 o 
   3  -8   8        6.92       12.80      7.49 o 
   4  -8   8       66.30       70.03      6.20 o 
   5  -8   8       47.14       53.66      8.26 o 
   6  -8   8      452.75      378.23     14.66 o 
   7  -8   8       36.07       37.32      7.89 o 
   8  -8   8       26.20       28.10      7.45 o 
  -6  -7   8       12.05       19.09      6.48 o 
  -5  -7   8        1.67       17.10      8.18 o 
  -4  -7   8       41.27       31.73      6.21 o 
  -3  -7   8        0.03       -1.36      6.39 o 
  -2  -7   8      212.74      149.10     18.91 o 
  -1  -7   8      136.47      130.00     14.03 o 
   0  -7   8       77.02       74.46     11.29 o 
   1  -7   8      194.36      198.10     12.50 o 
   2  -7   8       10.17       16.64      7.63 o 
   3  -7   8       46.72       57.16      5.56 o 
   4  -7   8       85.83       87.68      6.25 o 
   5  -7   8       53.26       53.34      5.48 o 
   6  -7   8      102.45       82.79      6.96 o 
   7  -7   8      211.86      155.46     18.49 o 
   8  -7   8        0.08       13.64      7.23 o 
   9  -7   8       22.58       33.78     10.18 o 
  -6  -6   8       11.54       16.11     12.57 o 
  -5  -6   8       55.63       64.09      7.93 o 
  -4  -6   8       30.83       24.71      6.04 o 
  -3  -6   8        2.05        2.63      6.74 o 
  -2  -6   8      128.76       98.87      7.99 o 
  -1  -6   8       51.60       48.45     11.29 o 
   0  -6   8      521.27      502.52     35.02 o 
   1  -6   8      598.13      560.86     15.32 o 
   2  -6   8     1053.61     1015.16     32.07 o 
   3  -6   8       88.43      119.90     23.92 o 
   4  -6   8       64.49       64.81      6.23 o 
   5  -6   8      197.26      188.60     10.58 o 
   6  -6   8      143.20      130.62      8.44 o 
   7  -6   8        4.81       13.96      6.04 o 
   8  -6   8       39.56       45.81      5.22 o 
   9  -6   8        0.94       14.16      8.33 o 
  -7  -5   8       70.71       57.55     20.01 o 
  -6  -5   8       10.28       16.30      5.57 o 
  -5  -5   8        8.49       15.75      5.29 o 
  -4  -5   8       78.98       84.09     15.31 o 
  -3  -5   8        0.27        5.91      6.07 o 
  -2  -5   8        0.00       10.89      4.95 o 
  -1  -5   8       29.74       33.66      7.14 o 
   0  -5   8       52.36       49.83      4.66 o 
   1  -5   8      285.83      286.44     10.48 o 
   2  -5   8      385.05      381.47     15.31 o 
   3  -5   8      823.67      744.67     61.37 o 
   4  -5   8      188.08      173.35     17.57 o 
   5  -5   8      100.91       90.91      6.44 o 
   6  -5   8       20.07       30.86      4.40 o 
   7  -5   8       40.00       45.17      6.69 o 
   8  -5   8       47.08       58.99      7.85 o 
   9  -5   8       47.55       61.17      9.82 o 
  10  -5   8      102.27       89.07     12.81 o 
  -7  -4   8       24.75       21.68      9.09 o 
  -6  -4   8       95.18       97.66     11.24 o 
  -5  -4   8        1.06        8.19      5.74 o 
  -4  -4   8      332.89      317.96     43.74 o 
  -3  -4   8      132.22      111.05     12.81 o 
  -2  -4   8       24.79       29.60      4.84 o 
  -1  -4   8        1.97        4.87      4.50 o 
   0  -4   8       59.84       60.69      8.38 o 
   1  -4   8        5.45        6.89      5.84 o 
   2  -4   8        4.49        1.67      6.29 o 
   3  -4   8      485.42      483.02     33.43 o 
   4  -4   8       29.04       40.49      9.40 o 
   5  -4   8      890.33      826.76     17.94 o 
   6  -4   8        5.69        7.43      5.31 o 
   7  -4   8       50.03       56.33      5.22 o 
   8  -4   8      192.83      159.73      8.81 o 
   9  -4   8       33.76       37.16      5.35 o 
  10  -4   8       21.87       27.83      6.75 o 
  -7  -3   8       19.94       23.47      8.20 o 
  -6  -3   8        2.22       11.37      6.39 o 
  -5  -3   8       63.60       51.63      5.27 o 
  -4  -3   8        0.75        4.34      4.13 o 
  -3  -3   8      168.86      153.99     11.35 o 
  -2  -3   8      202.63      185.96      6.95 o 
  -1  -3   8        5.92        6.91      5.14 o 
   0  -3   8       36.90       38.50      9.38 o 
   1  -3   8       37.09       35.49      6.79 o 
   2  -3   8        5.82       11.13      4.92 o 
   3  -3   8      104.28      103.92      7.63 o 
   4  -3   8      116.76      111.41      7.63 o 
   5  -3   8      132.14      131.32      4.02 o 
   6  -3   8        0.15        8.66      8.05 o 
   7  -3   8      107.96       94.61      8.75 o 
   8  -3   8       76.64       83.04      6.75 o 
   9  -3   8       46.49       37.20      5.80 o 
  10  -3   8       12.38        0.79      7.21 o 
  -7  -2   8        1.29        9.14      6.39 o 
  -6  -2   8       21.71       21.29      7.20 o 
  -5  -2   8        7.15       16.05      6.47 o 
  -4  -2   8        0.72        4.68      5.21 o 
  -3  -2   8      122.59       94.58      7.32 o 
  -2  -2   8      359.45      302.24     17.39 o 
  -1  -2   8       74.74       61.44      4.87 o 
   0  -2   8       24.85       26.22      6.95 o 
   1  -2   8       69.03       71.92     12.32 o 
   2  -2   8      386.61      406.47      5.32 o 
   3  -2   8        2.62        8.94      4.02 o 
   4  -2   8      719.11      651.30     17.69 o 
   5  -2   8      202.70      206.36     10.55 o 
   6  -2   8      187.07      193.03      6.27 o 
   7  -2   8       13.33       12.33      4.56 o 
   8  -2   8      169.38      151.64      6.36 o 
   9  -2   8        8.75       27.69      6.10 o 
  10  -2   8        4.88       10.53      6.05 o 
  11  -2   8       13.46       19.08      6.55 o 
  -8  -1   8       51.73       58.38      9.03 o 
  -7  -1   8        1.25        6.53      7.39 o 
  -6  -1   8        4.33        8.21      6.56 o 
  -5  -1   8        0.54        4.43      5.32 o 
  -4  -1   8        9.35       12.19      3.94 o 
  -3  -1   8        0.62        3.30      3.16 o 
  -2  -1   8       70.71       62.98      9.33 o 
  -1  -1   8      303.59      293.36     30.20 o 
   0  -1   8      620.08      620.98     19.23 o 
   1  -1   8        5.72        4.28      3.29 o 
   2  -1   8      396.37      392.31     15.74 o 
   3  -1   8       25.29       39.25      5.26 o 
   4  -1   8      134.28      138.78      6.18 o 
   5  -1   8       12.33       23.33      3.80 o 
   6  -1   8        9.97       10.95      4.30 o 
   7  -1   8       40.81       50.16      5.12 o 
   8  -1   8        0.28        7.77      5.31 o 
   9  -1   8      108.99       96.43      5.64 o 
  10  -1   8       44.79       45.15      6.15 o 
  11  -1   8        7.56        6.93     16.66 o 
  -8   0   8        2.75       12.79      6.65 o 
  -7   0   8       25.73       36.08      8.67 o 
  -6   0   8        3.93        9.31      4.28 o 
  -5   0   8       40.32       28.98      7.03 o 
  -4   0   8       14.15       15.92      4.60 o 
  -3   0   8        6.76       11.65      6.39 o 
  -2   0   8       73.78       68.29      8.19 o 
  -1   0   8      224.16      217.36     14.64 o 
   0   0   8       14.35       16.43      6.08 o 
   1   0   8      215.75      214.99      4.17 o 
   2   0   8      195.54      185.02      7.44 o 
   3   0   8       36.02       32.31      3.94 o 
   4   0   8      624.00      614.64     41.73 o 
   5   0   8      360.72      356.78     23.12 o 
   6   0   8       68.33       63.19      5.14 o 
   7   0   8       28.81       33.82      4.33 o 
   8   0   8       33.35       31.19      6.95 o 
   9   0   8      264.09      247.88      6.39 o 
  10   0   8      152.01      138.12      6.10 o 
  11   0   8        5.38       24.05      6.33 o 
  -8   1   8       26.36       52.98     10.31 o 
  -7   1   8       90.00       80.93     14.15 o 
  -6   1   8       22.90       22.09      5.98 o 
  -5   1   8       99.68       78.65      7.62 o 
  -4   1   8        3.45        9.12      3.21 o 
  -3   1   8      356.95      286.53     24.83 o 
  -2   1   8        9.02       11.75      4.88 o 
  -1   1   8      298.04      305.53      5.73 o 
   0   1   8      275.30      270.18     10.01 o 
   1   1   8       32.03       33.93      3.36 o 
   2   1   8        2.79        5.90      5.44 o 
   3   1   8       23.34       21.22      5.24 o 
   4   1   8       94.51       89.75     13.30 o 
   5   1   8       30.66       33.49      4.70 o 
   6   1   8        8.97       17.33      8.42 o 
   7   1   8       53.03       69.13      4.78 o 
   8   1   8       98.03       94.97      5.28 o 
   9   1   8       16.93       22.16      7.75 o 
  10   1   8        0.18       17.75      6.54 o 
  11   1   8       60.54       90.91     13.97 o 
  -8   2   8        0.66       12.57      5.69 o 
  -7   2   8        0.47       19.11      8.30 o 
  -6   2   8        1.23        8.44      5.30 o 
  -5   2   8       28.37       15.19      5.69 o 
  -4   2   8        0.10        3.02      3.50 o 
  -3   2   8       59.65       60.66      5.49 o 
  -2   2   8      132.74      135.83     10.74 o 
  -1   2   8      165.60      149.85     29.04 o 
   0   2   8       61.49       59.98      5.42 o 
   1   2   8      816.89      866.53     29.47 o 
   2   2   8        0.24        9.24      3.42 o 
   3   2   8        5.20        7.43      4.88 o 
   4   2   8       19.84       21.24      3.64 o 
   5   2   8        6.38        7.94      2.08 o 
   6   2   8       11.22       14.89      3.62 o 
   7   2   8       52.00       50.66      5.45 o 
   8   2   8      168.00      181.52      5.26 o 
   9   2   8       48.07       49.73      6.36 o 
  10   2   8       58.85       56.68      8.30 o 
  11   2   8       16.51       28.05      6.30 o 
  -8   3   8        1.41       13.47      5.68 o 
  -7   3   8        0.09        9.97      4.87 o 
  -6   3   8        0.48        6.59      4.57 o 
  -5   3   8        6.29        6.43      4.52 o 
  -4   3   8      126.35      125.64     24.28 o 
  -3   3   8        7.07        6.65      4.12 o 
  -2   3   8        0.99        4.04      3.27 o 
  -1   3   8       16.34       15.59      5.91 o 
   0   3   8      167.37      186.52      6.57 o 
   1   3   8      393.61      461.62     33.43 o 
   2   3   8       70.71       83.70      4.27 o 
   3   3   8      319.66      294.57     13.73 o 
   4   3   8       68.25       88.45     17.94 o 
   5   3   8      362.62      278.46     39.17 o 
   6   3   8      818.49      547.17    140.50 o 
   7   3   8       24.86       28.97      5.37 o 
   8   3   8      124.91      129.43      5.73 o 
   9   3   8       12.78       17.77      6.89 o 
  10   3   8        0.40       12.49     13.57 o 
  11   3   8      116.54      147.39     26.11 o 
  -7   4   8       29.46       44.85     10.19 o 
  -6   4   8       22.87       21.54      4.08 o 
  -5   4   8        0.45        6.37      4.39 o 
  -4   4   8       28.60       13.63      4.58 o 
  -3   4   8      425.70      347.86     33.04 o 
  -2   4   8        2.24        8.31      4.77 o 
  -1   4   8      144.22      155.67      9.20 o 
   0   4   8      380.07      330.03     57.65 o 
   1   4   8      334.94      447.49     43.87 o 
   2   4   8       32.91       52.59     73.58 o 
   3   4   8      112.12      110.55      9.03 o 
   4   4   8      121.82      108.35      4.76 o 
   5   4   8        5.68       12.74      2.99 o 
   6   4   8      234.19      191.82     18.24 o 
   7   4   8        0.06        5.44      2.89 o 
   8   4   8      174.90      130.57      5.51 o 
   9   4   8       45.79       47.07      6.62 o 
  10   4   8      259.64      303.03     37.58 o 
  11   4   8       26.99       44.64      7.29 o 
  -7   5   8        0.95        0.18      4.50 o 
  -6   5   8       20.45       22.89      4.28 o 
  -5   5   8       44.41       46.37      6.83 o 
  -4   5   8       45.46       39.72      7.14 o 
  -3   5   8       39.91       30.81     10.49 o 
  -2   5   8        1.41        4.58      5.37 o 
  -1   5   8       26.74       39.88      5.67 o 
   0   5   8       41.17       36.62      4.94 o 
   1   5   8      336.63      274.78     16.35 o 
   2   5   8       36.67       32.82     43.56 o 
   3   5   8       41.68       37.34      9.64 o 
   4   5   8        0.61        4.42      2.01 o 
   5   5   8       14.99       38.72      7.44 o 
   6   5   8       89.43       86.80      4.81 o 
   7   5   8      275.47      197.87     27.64 o 
   8   5   8       32.24       40.34      5.12 o 
   9   5   8       24.47       37.29      4.92 o 
  10   5   8      103.22      133.11     16.17 o 
  11   5   8       14.71       19.48      8.29 o 
  -7   6   8       16.78       24.32      5.33 o 
  -6   6   8       52.26       63.09      9.82 o 
  -5   6   8       12.20       14.28      3.59 o 
  -4   6   8       10.55       13.26      3.40 o 
  -3   6   8      164.21      134.99     51.74 o 
  -2   6   8       39.04       38.38      8.04 o 
  -1   6   8       15.76       25.48      9.33 o 
   0   6   8      339.11      305.65     12.93 o 
   1   6   8        0.08        4.15      5.00 o 
   2   6   8      129.22      117.62      8.30 o 
   3   6   8       64.19       54.54      7.20 o 
   4   6   8      302.61      256.24     32.09 o 
   5   6   8      619.80      699.93    101.88 o 
   6   6   8      994.10     1387.75    285.52 o 
   7   6   8      241.58      212.43     35.51 o 
   8   6   8       10.03       12.69      4.29 o 
   9   6   8       73.02       67.72     11.10 o 
  10   6   8       31.01       39.19      6.45 o 
  11   6   8        2.83       10.46      7.71 o 
  -7   7   8       62.74       98.21      6.02 o 
  -6   7   8        0.00        6.50      4.67 o 
  -5   7   8        6.27       21.56      4.06 o 
  -4   7   8        7.52       18.30     13.18 o 
  -3   7   8        6.02       14.35      7.63 o 
  -2   7   8      141.08      146.50     38.62 o 
  -1   7   8      194.64      267.39     43.74 o 
   0   7   8      347.56      338.35     26.84 o 
   1   7   8      319.62      324.69     30.26 o 
   2   7   8        8.43       10.98      8.18 o 
   3   7   8      139.12      119.70     20.74 o 
   4   7   8       63.62       58.57     15.86 o 
   5   7   8      117.67      138.69     19.34 o 
   6   7   8      724.40     1025.38    199.74 o 
   7   7   8       38.89       51.18     11.47 o 
   8   7   8      475.84      372.22     36.48 o 
   9   7   8        0.86       13.64      4.81 o 
  10   7   8       27.40       29.89     14.64 o 
  -6   8   8        1.29        3.59     10.07 o 
  -5   8   8        0.06       10.87      4.20 o 
  -4   8   8       28.78       29.53      4.21 o 
  -3   8   8        2.75        4.94      4.73 o 
  -2   8   8      656.80      960.44    223.78 o 
  -1   8   8      517.55      621.36     89.44 o 
   0   8   8      168.74      163.75     13.67 o 
   1   8   8       30.45       33.80     14.52 o 
   2   8   8       11.99       15.50     10.49 o 
   3   8   8       25.30       19.77      7.44 o 
   4   8   8        0.00        6.95      8.54 o 
   5   8   8      416.68      352.02     52.10 o 
   6   8   8       50.62       79.43     14.40 o 
   7   8   8        9.99       21.72     12.57 o 
   8   8   8      154.00      162.98      9.58 o 
   9   8   8      287.97      228.80     19.03 o 
  10   8   8       52.94       50.18      7.69 o 
  -6   9   8        0.01       13.20      4.57 o 
  -5   9   8       30.83       28.83     10.49 o 
  -4   9   8       66.76       52.17     28.43 o 
  -3   9   8       11.77       23.97      7.14 o 
  -2   9   8       68.71      134.32     36.54 o 
  -1   9   8       21.17       28.67      8.79 o 
   0   9   8      147.50      134.95     15.13 o 
   1   9   8        1.32        4.03     10.86 o 
   2   9   8      526.74      456.34     62.72 o 
   3   9   8      312.24      219.39    267.58 o 
   4   9   8      779.16      478.55    112.74 o 
   5   9   8       19.61       32.33     11.96 o 
   6   9   8       25.44       38.19     10.49 o 
   7   9   8        1.42       18.60      6.53 o 
   8   9   8       13.33       15.69     11.16 o 
   9   9   8      198.09      176.10     26.84 o 
  -5  10   8       14.90       32.68      7.99 o 
  -4  10   8        1.09       19.52      5.20 o 
  -3  10   8        0.26        5.58      4.03 o 
  -2  10   8        6.01       16.71      6.04 o 
  -1  10   8       10.99        9.15     11.84 o 
   0  10   8        4.09       13.42      8.91 o 
   1  10   8      966.12      880.60     86.14 o 
   2  10   8       11.88       15.62     10.86 o 
   3  10   8      129.67       99.20     28.06 o 
   4  10   8      238.23      214.99     44.17 o 
   5  10   8        8.34       10.62     10.98 o 
   6  10   8      107.95      111.40     21.96 o 
   7  10   8       26.78       35.63     14.15 o 
   8  10   8       35.17       62.01     11.84 o 
   9  10   8        3.42       17.08      9.82 o 
  -4  11   8       72.45       75.04     10.01 o 
  -3  11   8        0.21        7.42      4.64 o 
  -2  11   8       35.68       45.51      5.98 o 
  -1  11   8        0.84        6.71      9.64 o 
   0  11   8       96.78      110.06     26.60 o 
   1  11   8       69.01       94.69     18.91 o 
   2  11   8      150.61      112.99     21.60 o 
   3  11   8       30.93       24.28     13.06 o 
   4  11   8      220.31      178.63    248.55 o 
   5  11   8       49.20       36.36     14.89 o 
   6  11   8       14.79        8.18      9.52 o 
   7  11   8        0.78       10.37     16.59 o 
   8  11   8        1.97       12.20     17.69 o 
  -3  12   8        1.00       13.06      7.20 o 
  -2  12   8        0.31       -0.12      6.59 o 
  -1  12   8       12.73        7.57     13.18 o 
   0  12   8       36.32       45.51     17.94 o 
   1  12   8       68.32       85.78     19.52 o 
   2  12   8        1.42        1.95      9.52 o 
   3  12   8        0.07       10.49     18.55 o 
   4  12   8      175.35      151.54     30.26 o 
   5  12   8       12.08       17.94      9.64 o 
   6  12   8       47.25       56.01     12.57 o 
   7  12   8       76.29       65.40     20.99 o 
  -2  13   8        0.26       12.69      7.20 o 
  -1  13   8      134.12      149.23     28.19 o 
   0  13   8       17.89       25.14     16.11 o 
   1  13   8      132.34      146.91     43.07 o 
   2  13   8        0.01        8.79     15.98 o 
   3  13   8        4.37       14.64      9.27 o 
   4  13   8        6.87       15.74     13.67 o 
   5  13   8       11.15       19.28      7.32 o 
   6  13   8       23.73       30.99     15.13 o 
   0  14   8       50.36       61.86     31.60 o 
   1  14   8        0.92       15.13     15.50 o 
   2  14   8       45.25       39.78     34.04 o 
   3  14   8       76.65       77.48     20.62 o 
   4  14   8       53.60       66.50     22.82 o 
  -2 -10   9       13.89       27.41     11.84 o 
  -1 -10   9       15.91       15.50     12.45 o 
   0 -10   9       24.66       17.23      8.20 o 
   1 -10   9        9.81       16.18      6.60 o 
   2 -10   9       21.52       30.85      6.35 o 
   3 -10   9        9.78       26.10      6.01 o 
   4 -10   9       51.42       61.57      6.67 o 
   5 -10   9       20.97       21.61      6.92 o 
  -3  -9   9      158.95      137.17     19.95 o 
  -2  -9   9      105.96      114.70     20.56 o 
  -1  -9   9       14.39       26.69      7.50 o 
   0  -9   9       40.46       42.64      6.34 o 
   1  -9   9       18.65       21.41      6.19 o 
   2  -9   9       54.82       50.30      9.12 o 
   3  -9   9        8.19       11.60      6.01 o 
   4  -9   9        2.79        9.63     10.23 o 
   5  -9   9        1.87        9.28      4.12 o 
   6  -9   9      232.82      177.99     20.25 o 
  -4  -8   9        0.03        8.47      7.85 o 
  -3  -8   9      106.53       97.40     20.50 o 
  -2  -8   9      175.33      179.34     21.72 o 
  -1  -8   9      184.44      146.95      9.03 o 
   0  -8   9       26.44       21.36      7.01 o 
   1  -8   9      143.67      129.45     14.43 o 
   2  -8   9       10.07       15.22      6.34 o 
   3  -8   9        9.92       15.13      4.41 o 
   4  -8   9      195.52      178.07     13.47 o 
   5  -8   9       50.08       64.75      8.27 o 
   6  -8   9        3.03       14.13      7.71 o 
   7  -8   9      119.35      102.63      8.23 o 
  -5  -7   9        3.74       10.84      6.07 o 
  -4  -7   9        1.91        8.60      8.41 o 
  -3  -7   9        0.00       11.19      6.95 o 
  -2  -7   9      474.96      303.82     45.15 o 
  -1  -7   9      474.84      423.54     44.78 o 
   0  -7   9      203.69      155.75     10.01 o 
   1  -7   9       23.60       36.06      5.91 o 
   2  -7   9       14.62       25.04      5.61 o 
   3  -7   9      166.09      208.04     26.42 o 
   4  -7   9      111.53      110.33      9.82 o 
   5  -7   9       57.59       60.43     10.90 o 
   6  -7   9       19.54       19.63      6.48 o 
   7  -7   9       20.73       15.76      6.85 o 
   8  -7   9       25.91       31.14      6.60 o 
  -5  -6   9        0.07       -1.42     10.49 o 
  -4  -6   9       82.21       43.93      9.76 o 
  -3  -6   9       28.39       47.14     13.91 o 
  -2  -6   9       49.17       43.76      5.73 o 
  -1  -6   9       42.12       42.23     13.67 o 
   0  -6   9      548.46      434.05     35.99 o 
   1  -6   9      147.15      140.99      6.49 o 
   2  -6   9      274.78      252.95     19.44 o 
   3  -6   9       36.29       52.00      7.03 o 
   4  -6   9        3.74        6.03      7.60 o 
   5  -6   9      160.03      140.10      7.08 o 
   6  -6   9       88.80       84.39      9.24 o 
   7  -6   9        1.90       13.74      7.54 o 
   8  -6   9       17.09       23.78      5.85 o 
   9  -6   9        2.74        8.49      6.77 o 
  -6  -5   9       51.01       57.27     12.32 o 
  -5  -5   9       14.16       17.08      9.15 o 
  -4  -5   9       20.08       16.53      5.48 o 
  -3  -5   9       12.23       12.32     20.62 o 
  -2  -5   9       10.37       13.10      4.48 o 
  -1  -5   9       80.10       68.58     10.92 o 
   0  -5   9      172.72      139.26     15.13 o 
   1  -5   9       27.20       32.84      5.07 o 
   2  -5   9       78.55       83.23      6.26 o 
   3  -5   9       43.96       64.88      7.75 o 
   4  -5   9       28.82       30.77      5.78 o 
   5  -5   9        1.14        7.11      6.70 o 
   6  -5   9      143.53      148.13      8.68 o 
   7  -5   9       95.12       74.84      9.82 o 
   8  -5   9        0.55        8.09      8.56 o 
   9  -5   9        1.82       14.49      6.83 o 
  -6  -4   9       52.72       41.53      8.02 o 
  -5  -4   9      158.28      132.57      6.50 o 
  -4  -4   9      105.95       70.40     10.37 o 
  -3  -4   9      144.54       96.77     18.18 o 
  -2  -4   9      116.08       89.72     20.13 o 
  -1  -4   9        1.73        7.30      5.85 o 
   0  -4   9       70.67       84.84      6.66 o 
   1  -4   9       39.82       34.14      8.59 o 
   2  -4   9        0.61        3.57      6.23 o 
   3  -4   9      157.18      195.91     20.62 o 
   4  -4   9       11.84       30.51     10.49 o 
   5  -4   9       31.39       35.23      6.03 o 
   6  -4   9       15.64       24.10      6.20 o 
   7  -4   9      173.80      177.98     10.72 o 
   8  -4   9       44.64       46.90      6.38 o 
   9  -4   9       11.24       14.88      6.94 o 
  10  -4   9       36.45       39.85      6.54 o 
  -7  -3   9        2.14        7.50      4.53 o 
  -6  -3   9        2.39        4.67      5.53 o 
  -5  -3   9       16.19       21.11      5.17 o 
  -4  -3   9       34.10       16.00      4.84 o 
  -3  -3   9      484.05      381.65      6.17 o 
  -2  -3   9      105.88       90.17      8.59 o 
  -1  -3   9       58.02       52.40     10.55 o 
   0  -3   9      115.45      119.18     20.46 o 
   1  -3   9        1.07        9.98      7.41 o 
   2  -3   9        0.00        6.12      4.92 o 
   3  -3   9      155.54      171.22     18.00 o 
   4  -3   9       15.82       23.80      4.96 o 
   5  -3   9       56.07       54.38      5.87 o 
   6  -3   9       44.44       43.30      6.16 o 
   7  -3   9       52.94       59.00      5.91 o 
   8  -3   9        9.61       15.25      8.24 o 
   9  -3   9       22.14       42.47      7.14 o 
  10  -3   9       13.68       18.52      7.78 o 
  -7  -2   9       11.54       26.60      7.58 o 
  -6  -2   9        2.33        8.97      4.72 o 
  -5  -2   9       23.73       33.68      6.80 o 
  -4  -2   9       68.16       70.75      4.94 o 
  -3  -2   9      533.93      451.98     52.10 o 
  -2  -2   9      297.49      325.14     39.41 o 
  -1  -2   9      115.06      105.34      9.14 o 
   0  -2   9       78.57       83.78     13.21 o 
   1  -2   9      114.15      102.23     22.50 o 
   2  -2   9      209.59      212.51     24.22 o 
   3  -2   9        0.22        8.94      5.86 o 
   4  -2   9      111.84      112.48      9.86 o 
   5  -2   9        3.96       16.91      6.59 o 
   6  -2   9       14.77       16.68      5.43 o 
   7  -2   9       22.81       20.43      3.87 o 
   8  -2   9       56.52       64.54      7.37 o 
   9  -2   9        1.17        4.83      5.18 o 
  10  -2   9        0.53        5.37      5.99 o 
  -7  -1   9      128.31      133.65     17.63 o 
  -6  -1   9      110.42       67.95     14.30 o 
  -5  -1   9       26.29       29.90      5.22 o 
  -4  -1   9      170.29       98.37     17.51 o 
  -3  -1   9       13.61       13.67      6.65 o 
  -2  -1   9        7.71       10.10      4.94 o 
  -1  -1   9       40.70       44.74      6.01 o 
   0  -1   9       10.83       10.86      7.56 o 
   1  -1   9       16.10       13.38      4.88 o 
   2  -1   9       64.12       62.81      5.87 o 
   3  -1   9       66.80       76.16      7.44 o 
   4  -1   9      485.57      427.49     44.29 o 
   5  -1   9        3.04       10.96      4.39 o 
   6  -1   9      258.92      256.72     11.96 o 
   7  -1   9      140.94      143.48     14.09 o 
   8  -1   9       80.70       70.53      7.57 o 
   9  -1   9        3.38        7.85      5.26 o 
  10  -1   9       31.34       27.48      6.59 o 
  11  -1   9        7.25       17.27      5.87 o 
  -7   0   9        3.22       12.82      5.99 o 
  -6   0   9       69.12       48.19      7.91 o 
  -5   0   9        0.02        2.77      3.12 o 
  -4   0   9        0.08        5.75      5.66 o 
  -3   0   9      154.39      121.17     13.42 o 
  -2   0   9      128.72      114.56     12.30 o 
  -1   0   9        0.03        4.13      5.36 o 
   0   0   9      133.08      129.51      5.20 o 
   1   0   9        0.55        8.45      4.33 o 
   2   0   9      131.08      110.49     20.56 o 
   3   0   9      170.48      175.35      8.79 o 
   4   0   9      160.15      193.53      9.70 o 
   5   0   9      100.77      109.02      7.20 o 
   6   0   9      117.22       97.44     11.04 o 
   7   0   9        0.47        7.23      4.29 o 
   8   0   9        4.97       10.01      5.73 o 
   9   0   9        2.22       14.03     12.32 o 
  10   0   9       55.59       60.81      6.71 o 
  11   0   9       66.70       65.78      7.41 o 
  -7   1   9       26.15       19.52     10.01 o 
  -6   1   9        4.84        7.66      5.06 o 
  -5   1   9       29.49       33.97      6.31 o 
  -4   1   9      129.40       92.18     10.31 o 
  -3   1   9       23.04       32.21      5.32 o 
  -2   1   9       24.68       21.62      9.49 o 
  -1   1   9       39.67       44.11      5.71 o 
   0   1   9      138.27      132.54      8.37 o 
   1   1   9      109.33      121.00     13.79 o 
   2   1   9        0.84        9.27      4.64 o 
   3   1   9      325.21      379.80     20.93 o 
   4   1   9      300.08      343.39     23.61 o 
   5   1   9        0.12        3.35      4.13 o 
   6   1   9        3.51       11.19      5.20 o 
   7   1   9      473.41      452.89     18.24 o 
   8   1   9       35.54       42.22      9.76 o 
   9   1   9       23.57       20.69      8.05 o 
  10   1   9       19.55       26.09      5.77 o 
  11   1   9       28.80       36.06      7.89 o 
  -7   2   9       53.50       50.69      7.87 o 
  -6   2   9      116.57      125.96      9.58 o 
  -5   2   9        9.82       15.71      3.68 o 
  -4   2   9      375.14      276.98     36.42 o 
  -3   2   9      179.13      142.72     10.98 o 
  -2   2   9      235.41      192.89     36.85 o 
  -1   2   9        2.19        6.87      7.69 o 
   0   2   9       39.57       40.12      5.45 o 
   1   2   9        8.77       12.92      3.54 o 
   2   2   9       20.04       34.84      6.41 o 
   3   2   9        0.00        8.95      6.10 o 
   4   2   9       14.70       18.66      3.02 o 
   5   2   9      110.23      119.87     22.02 o 
   6   2   9       77.38       73.25      8.72 o 
   7   2   9       22.17       16.85      7.38 o 
   8   2   9       56.27       63.11      8.79 o 
   9   2   9      148.00      168.53     23.79 o 
  10   2   9        0.27       12.65     10.68 o 
  11   2   9       63.74       70.08      7.88 o 
  -7   3   9        0.38        2.39      4.61 o 
  -6   3   9       11.46       12.10      4.21 o 
  -5   3   9        6.46       11.72      4.88 o 
  -4   3   9       68.81       48.40      9.70 o 
  -3   3   9      141.75      131.76     19.40 o 
  -2   3   9      168.93      150.61     33.80 o 
  -1   3   9      245.12      238.66     34.23 o 
   0   3   9        0.01        3.38      4.62 o 
   1   3   9      271.98      338.94     28.25 o 
   2   3   9       67.21       78.04      3.40 o 
   3   3   9        7.28       12.00      4.04 o 
   4   3   9        2.11        3.52      2.36 o 
   5   3   9       87.33       74.92      9.70 o 
   6   3   9       48.85       31.14     11.90 o 
   7   3   9        6.66        3.80      3.14 o 
   8   3   9       22.31       24.85      7.63 o 
   9   3   9       15.45       26.40      9.06 o 
  10   3   9        3.29       15.51      6.57 o 
  11   3   9        0.69       22.98      7.63 o 
  -7   4   9       12.88       25.17      4.42 o 
  -6   4   9        0.27       15.11      3.90 o 
  -5   4   9        7.22       10.00      4.39 o 
  -4   4   9        3.82        4.35      3.65 o 
  -3   4   9      142.11      136.46     14.94 o 
  -2   4   9      134.03      116.39     17.33 o 
  -1   4   9      136.90      123.46      3.67 o 
   0   4   9      303.32      284.29     14.64 o 
   1   4   9       63.56       88.71      9.46 o 
   2   4   9       25.12       25.87      5.86 o 
   3   4   9      374.42      406.07     25.01 o 
   4   4   9       27.92       27.44      2.26 o 
   5   4   9       36.94       55.84      8.97 o 
   6   4   9       46.03       54.53      8.30 o 
   7   4   9        0.79        6.01      2.84 o 
   8   4   9        8.61       11.84      4.45 o 
   9   4   9      121.51      133.73      6.39 o 
  10   4   9        3.35       12.48      8.01 o 
  11   4   9       65.96       88.69     17.02 o 
  -7   5   9       31.60       41.50     10.92 o 
  -6   5   9       10.96       18.34      4.62 o 
  -5   5   9       15.99        9.99      3.49 o 
  -4   5   9        9.30       11.85      4.76 o 
  -3   5   9      243.73      198.24     57.65 o 
  -2   5   9        1.59        6.50      2.56 o 
  -1   5   9       13.11       19.93      3.01 o 
   0   5   9      102.88      104.20      9.03 o 
   1   5   9      288.81      250.62     14.52 o 
   2   5   9       16.80       16.23      7.57 o 
   3   5   9      847.96      743.69      9.88 o 
   4   5   9      737.75      456.51     78.40 o 
   5   5   9      857.53      951.53    102.92 o 
   6   5   9      483.75      711.19    174.67 o 
   7   5   9        0.64        9.76      8.79 o 
   8   5   9        0.15       -0.76      3.37 o 
   9   5   9       15.34       13.87      5.21 o 
  10   5   9       10.05       18.41      6.02 o 
  11   5   9       28.72       37.01      8.94 o 
  -6   6   9       33.45       51.00     15.37 o 
  -5   6   9        7.96       18.67      8.18 o 
  -4   6   9        0.04       11.96     13.06 o 
  -3   6   9       16.33       25.67     14.09 o 
  -2   6   9      126.59      127.33     28.73 o 
  -1   6   9       46.03       71.18     17.39 o 
   0   6   9      296.26      277.71     19.16 o 
   1   6   9      153.02      129.34      7.93 o 
   2   6   9        0.13        3.42      7.08 o 
   3   6   9      182.27      147.15      9.40 o 
   4   6   9      202.47      173.26     22.94 o 
   5   6   9      411.90      353.63      4.15 o 
   6   6   9      265.76      394.84     76.57 o 
   7   6   9       25.55       37.90      7.32 o 
   8   6   9        1.12       15.18      4.12 o 
   9   6   9       24.87       33.91      4.95 o 
  10   6   9       14.63       25.01     14.76 o 
  -6   7   9       30.95       40.86      5.23 o 
  -5   7   9        1.52       11.52      3.79 o 
  -4   7   9       28.94       27.51      7.87 o 
  -3   7   9       33.03       23.64     11.35 o 
  -2   7   9        0.50       -5.66      8.91 o 
  -1   7   9       70.72       90.84     20.99 o 
   0   7   9       53.32       48.81      9.15 o 
   1   7   9       82.42       90.05     10.25 o 
   2   7   9        2.31        3.66      6.83 o 
   3   7   9      162.44      159.72    200.47 o 
   4   7   9        0.03        5.73      7.57 o 
   5   7   9        2.17        3.42     10.49 o 
   6   7   9      658.68      841.40    130.38 o 
   7   7   9      446.46      668.98    119.52 o 
   8   7   9      145.41      145.84      6.11 o 
   9   7   9        3.58        1.14      8.66 o 
  10   7   9       46.66       53.01      6.02 o 
  -5   8   9        2.07       12.45      3.99 o 
  -4   8   9        2.65       13.73      3.53 o 
  -3   8   9       12.95       18.60     11.04 o 
  -2   8   9       70.90       84.88     21.05 o 
  -1   8   9      448.69      561.27    104.51 o 
   0   8   9      135.46      116.53     12.32 o 
   1   8   9      582.28      503.44     56.25 o 
   2   8   9       98.27      102.98     13.06 o 
   3   8   9      141.36      106.15    126.41 o 
   4   8   9      351.12      261.85     48.20 o 
   5   8   9       58.93       48.32     13.67 o 
   6   8   9       18.17       22.60      4.70 o 
   7   8   9       39.38       54.88      7.21 o 
   8   8   9      243.59      279.85     33.37 o 
   9   8   9      149.35      125.94      6.09 o 
  10   8   9      104.23       74.84      6.24 o 
  -5   9   9        1.73        7.31      6.77 o 
  -4   9   9        7.17       33.75    118.48 o 
  -3   9   9        7.56       11.97     17.02 o 
  -2   9   9       29.79       34.69     10.37 o 
  -1   9   9      124.67      122.26     10.49 o 
   0   9   9       10.76       17.45      8.54 o 
   1   9   9      315.39      316.63     28.43 o 
   2   9   9      316.51      297.60     42.95 o 
   3   9   9        7.25       12.93     15.74 o 
   4   9   9        1.80        2.81     12.69 o 
   5   9   9        2.23        5.86     10.01 o 
   6   9   9       38.42       35.99     13.42 o 
   7   9   9        0.00        9.78      5.74 o 
   8   9   9        5.91       35.61     18.61 o 
   9   9   9        7.32       10.51      5.81 o 
  -4  10   9       17.73       26.67     10.62 o 
  -3  10   9        5.01       15.89      6.65 o 
  -2  10   9      102.76      104.48     22.45 o 
  -1  10   9        0.24        8.66      9.88 o 
   0  10   9       26.70       42.34     10.74 o 
   1  10   9       17.03       15.25     14.52 o 
   2  10   9      573.00      533.34     60.89 o 
   3  10   9       40.70       37.83     15.98 o 
   4  10   9       36.11       31.85     44.17 o 
   5  10   9       17.08       13.18     19.16 o 
   6  10   9       45.82       50.51     13.42 o 
   7  10   9        3.35       11.84     13.54 o 
   8  10   9        0.12        1.71     11.47 o 
   9  10   9        1.30        3.93      7.17 o 
  -3  11   9       72.52       98.01     28.55 o 
  -1  11   9        0.00        6.83     10.74 o 
   0  11   9       23.06       33.07     13.91 o 
   1  11   9        2.11        6.83     14.76 o 
   2  11   9       14.04       19.28     13.91 o 
   3  11   9      110.94       87.12     25.62 o 
   4  11   9       15.64       15.62     12.69 o 
   5  11   9        0.41        8.66     12.32 o 
   6  11   9       16.76       19.16     10.74 o 
   7  11   9       62.85       66.13     16.11 o 
   8  11   9        2.44       25.87     15.37 o 
  -2  12   9       32.74       45.27      7.32 o 
  -1  12   9        6.18        8.18      8.79 o 
   0  12   9       10.81       19.16     10.25 o 
   1  12   9       12.07       31.85     24.16 o 
   2  12   9        2.17       14.40     13.54 o 
   3  12   9       19.11       24.40     11.71 o 
   4  12   9       52.42       38.92     18.55 o 
   5  12   9       55.86       47.10     83.95 o 
   6  12   9        6.95       15.50     13.18 o 
   7  12   9        2.04        9.64     13.42 o 
  -1  13   9       24.16       59.06      9.03 o 
   0  13   9       24.70       29.16     17.94 o 
   1  13   9      211.14      244.64     79.80 o 
   2  13   9        0.37       14.76     14.28 o 
   3  13   9       26.74       31.24     19.03 o 
   4  13   9       79.97       71.14     30.50 o 
   5  13   9        6.82       12.20     15.37 o 
   6  13   9       68.69       79.68     25.01 o 
   2  14   9        0.27       10.01     16.84 o 
   3  14   9        0.89       13.06     15.37 o 
   1 -10  10       27.77       33.48      7.49 o 
   2 -10  10       19.17       26.43      7.19 o 
  -1  -9  10       39.33       47.37      7.54 o 
   0  -9  10       10.50       21.51      6.77 o 
   1  -9  10       25.62       31.91      8.85 o 
   2  -9  10       44.18       44.71      8.49 o 
   3  -9  10       35.82       49.36      6.96 o 
   4  -9  10       34.50       52.49      8.74 o 
   5  -9  10       14.28       12.25      4.80 o 
  -3  -8  10       20.64       30.82     11.29 o 
  -2  -8  10       48.57       50.96      8.42 o 
  -1  -8  10      396.84      325.34     14.64 o 
   0  -8  10        1.82       16.40      7.25 o 
   1  -8  10      114.32      112.04     10.98 o 
   2  -8  10       42.11       40.38      9.75 o 
   3  -8  10       13.44       24.61      6.54 o 
   4  -8  10        3.06       28.07     13.42 o 
   5  -8  10       11.09       23.54      9.33 o 
   6  -8  10       19.91       24.49      9.93 o 
  -4  -7  10       62.39       88.66     25.68 o 
  -3  -7  10        2.29        8.82      6.58 o 
  -2  -7  10       21.49       20.74      6.77 o 
  -1  -7  10       10.43       16.32      6.65 o 
   0  -7  10       45.28       48.11      4.69 o 
   1  -7  10        1.62       11.65      8.01 o 
   2  -7  10        1.27        9.62      7.83 o 
   3  -7  10       30.02       47.63      5.11 o 
   4  -7  10       51.69       47.74     10.82 o 
   5  -7  10       56.93       67.71     12.69 o 
   6  -7  10        2.77        6.56      8.46 o 
   7  -7  10       24.71       31.03     11.90 o 
  -4  -6  10        0.00        9.88      6.73 o 
  -3  -6  10        2.71       17.44      6.22 o 
  -2  -6  10        1.69        3.82      5.36 o 
  -1  -6  10       89.58       72.89     14.28 o 
   0  -6  10      181.86      174.32      9.23 o 
   1  -6  10      137.27      126.84     11.89 o 
   2  -6  10        0.21        3.13      8.11 o 
   3  -6  10      212.08      299.83     56.86 o 
   4  -6  10      251.94      270.82     19.34 o 
   5  -6  10       17.47       34.81      8.58 o 
   6  -6  10        4.22        9.80      7.33 o 
   7  -6  10       24.14       23.20      7.15 o 
   8  -6  10        0.28       18.85      7.52 o 
  -5  -5  10        0.00        4.99      5.83 o 
  -4  -5  10        7.04        7.48      7.22 o 
  -3  -5  10        6.00        9.76      9.40 o 
  -2  -5  10       57.47       55.98      9.64 o 
  -1  -5  10       79.51       86.76      3.89 o 
   0  -5  10      180.30      161.05     34.53 o 
   1  -5  10       46.50       61.43      8.34 o 
   2  -5  10        4.85       12.91      6.47 o 
   3  -5  10       11.94       21.76      5.95 o 
   4  -5  10        4.03       15.81      7.67 o 
   5  -5  10       59.45       69.60      9.42 o 
   6  -5  10        0.24       11.81      6.10 o 
   7  -5  10       11.79       18.34      5.49 o 
   8  -5  10        0.26        9.20      6.72 o 
   9  -5  10       23.94       28.55      8.07 o 
  -5  -4  10       47.33       47.46      5.76 o 
  -4  -4  10        0.57       -0.12      6.34 o 
  -3  -4  10      137.13      110.62     16.90 o 
  -2  -4  10       67.92       53.23     14.95 o 
  -1  -4  10        0.15        5.24      6.59 o 
   0  -4  10       61.33       59.65     14.01 o 
   1  -4  10      137.31      143.65     22.58 o 
   2  -4  10        2.68       14.94      7.88 o 
   3  -4  10        0.55        8.37      7.14 o 
   4  -4  10        3.50       19.56      6.82 o 
   5  -4  10      185.20      178.62     12.43 o 
   6  -4  10       65.15       69.72      7.83 o 
   7  -4  10       18.09       32.42      8.72 o 
   8  -4  10       27.71       26.99      6.10 o 
   9  -4  10       19.45       27.41      7.06 o 
  -6  -3  10        1.24       16.68      5.23 o 
  -5  -3  10       81.39       59.84      6.08 o 
  -4  -3  10        1.68        7.22      4.83 o 
  -3  -3  10        7.10       19.55      5.35 o 
  -2  -3  10       35.21       40.24      9.38 o 
  -1  -3  10       76.17       73.36     11.90 o 
   0  -3  10       29.62       31.52      7.33 o 
   1  -3  10       20.85       31.74      8.24 o 
   2  -3  10       28.20       37.19      9.39 o 
   3  -3  10      454.32      457.31     54.66 o 
   4  -3  10       31.95       29.44      7.15 o 
   5  -3  10      352.58      345.71     18.40 o 
   6  -3  10        0.23        5.37      5.98 o 
   7  -3  10       10.03       17.18      4.76 o 
   8  -3  10       19.79       19.86      6.03 o 
   9  -3  10        1.49       11.10      6.59 o 
  10  -3  10        5.02       17.43      7.96 o 
  -6  -2  10       22.87       26.65      6.20 o 
  -5  -2  10        6.21       22.61      8.12 o 
  -4  -2  10       20.82       26.96      5.12 o 
  -3  -2  10        2.36        1.34      5.09 o 
  -2  -2  10        8.14       13.63      7.68 o 
  -1  -2  10        1.32       11.37      7.86 o 
   0  -2  10      216.16      210.96     22.27 o 
   1  -2  10      381.76      375.16     54.91 o 
   2  -2  10      128.62      126.57     13.97 o 
   3  -2  10        4.96       28.32      6.18 o 
   4  -2  10       24.85       31.86      6.67 o 
   5  -2  10        7.76        8.70      4.70 o 
   6  -2  10       46.61       45.52      6.81 o 
   7  -2  10        0.07        8.09      7.14 o 
   8  -2  10       26.35       31.72      5.35 o 
   9  -2  10        4.81        8.05      9.40 o 
  10  -2  10        0.01        4.81      7.21 o 
  -6  -1  10        0.27       11.16      6.01 o 
  -5  -1  10       59.44       72.72     19.16 o 
  -4  -1  10       21.37       16.21      4.32 o 
  -3  -1  10       21.81       26.02      8.21 o 
  -2  -1  10        7.99        9.92      5.92 o 
  -1  -1  10        7.12       10.37      7.21 o 
   0  -1  10       35.15       36.59      5.86 o 
   1  -1  10     1424.00     1295.54     37.34 o 
   2  -1  10       44.63       41.29     13.97 o 
   3  -1  10      179.94      198.46     13.48 o 
   4  -1  10      463.00      421.09     26.22 o 
   5  -1  10       25.08       32.79      4.95 o 
   6  -1  10      265.06      222.97      8.98 o 
   7  -1  10       80.06       77.81      5.51 o 
   8  -1  10      122.45       82.49      6.16 o 
   9  -1  10        0.64       29.16     11.96 o 
  10  -1  10        9.67       26.50      7.18 o 
  -6   0  10       17.49       14.45      9.45 o 
  -5   0  10       27.63       21.93      9.04 o 
  -4   0  10        0.79        7.58      3.54 o 
  -3   0  10       34.33       36.36      6.50 o 
  -2   0  10      248.30      224.02     39.17 o 
  -1   0  10      157.53      166.66     10.37 o 
   0   0  10       27.84       34.24      8.30 o 
   1   0  10      235.36      252.08      5.21 o 
   2   0  10       13.98       16.59      4.10 o 
   3   0  10      255.97      223.68     18.36 o 
   4   0  10      264.42      244.61     37.15 o 
   5   0  10        3.28       12.96      4.57 o 
   6   0  10      434.15      405.74     28.19 o 
   7   0  10      205.37      192.81     14.46 o 
   8   0  10        0.35        4.03      4.39 o 
   9   0  10        0.02        7.76      4.89 o 
  10   0  10       12.59       28.87      5.35 o 
  -6   1  10        6.60       14.29      4.51 o 
  -5   1  10        0.89        5.76      3.20 o 
  -4   1  10       31.40       33.73      3.83 o 
  -3   1  10        7.26       12.84      6.18 o 
  -2   1  10       33.38       47.79      7.82 o 
  -1   1  10       91.16       97.00      4.30 o 
   0   1  10      274.76      229.88      9.28 o 
   1   1  10        6.27        2.31      5.12 o 
   2   1  10        0.20        9.91      6.00 o 
   3   1  10       72.05       66.30      5.82 o 
   4   1  10        0.04        2.61      3.97 o 
   5   1  10      197.10      145.09      8.77 o 
   6   1  10      151.58      153.42      9.52 o 
   7   1  10      195.64      206.82      7.93 o 
   8   1  10        4.97       16.67      5.25 o 
   9   1  10       16.84       17.97      5.21 o 
  10   1  10        2.49       14.11      6.79 o 
  -6   2  10        7.16       10.47      5.61 o 
  -5   2  10        4.50        5.18      4.56 o 
  -4   2  10        4.08        5.63      3.87 o 
  -3   2  10      115.35      138.14     12.57 o 
  -2   2  10      718.25      743.04    144.22 o 
  -1   2  10      370.65      322.80     21.96 o 
   0   2  10      568.25      551.66      8.51 o 
   1   2  10      212.33      195.04     17.69 o 
   2   2  10      489.11      543.93     22.57 o 
   3   2  10        8.45       11.37      4.60 o 
   4   2  10       37.41       38.54      7.44 o 
   5   2  10       25.58       32.27      5.07 o 
   6   2  10       15.59       16.47      6.65 o 
   7   2  10       57.20       54.48      5.49 o 
   8   2  10      170.42      207.28     31.18 o 
   9   2  10       59.36       70.01      6.94 o 
  10   2  10        0.35       11.02      5.61 o 
  11   2  10       34.63       53.30      7.39 o 
  -6   3  10        0.78        6.76      4.00 o 
  -5   3  10        0.14        5.80      3.66 o 
  -4   3  10       25.21       18.56      2.73 o 
  -3   3  10       15.22       24.08      4.35 o 
  -2   3  10      436.69      371.38     87.06 o 
  -1   3  10        3.48        5.36      4.51 o 
   0   3  10      848.09      894.25    111.04 o 
   1   3  10       16.77       18.18      4.76 o 
   2   3  10       60.53       49.05      9.64 o 
   3   3  10        5.52       16.11      4.27 o 
   4   3  10      262.51      221.45     46.55 o 
   5   3  10      177.62      294.54     49.11 o 
   6   3  10       23.27       21.31      7.50 o 
   7   3  10        0.04        2.76      3.78 o 
   8   3  10       96.99       85.68      4.78 o 
   9   3  10       40.42       45.38      5.89 o 
  10   3  10       37.61       43.81      6.64 o 
  11   3  10        4.15       19.26      7.06 o 
  -6   4  10       15.92       18.74      4.76 o 
  -5   4  10       10.24       15.98      8.30 o 
  -4   4  10        0.16        3.32      6.72 o 
  -3   4  10        0.29        3.22      6.53 o 
  -2   4  10        2.41        6.16      5.55 o 
  -1   4  10       42.79       40.27      6.28 o 
   0   4  10      259.14      256.55      7.08 o 
   1   4  10     2451.07     2632.76    177.53 o 
   2   4  10       99.26      105.45     19.52 o 
   3   4  10       85.78      104.45     42.34 o 
   4   4  10       21.20       22.33     19.03 o 
   5   4  10      140.77      125.17      7.20 o 
   6   4  10       44.76       66.91     13.42 o 
   7   4  10        1.47        7.14      2.76 o 
   8   4  10        0.42        6.78      4.88 o 
   9   4  10       49.24       57.08      6.11 o 
  10   4  10       30.93       38.44      8.13 o 
  -6   5  10        0.17       11.64      6.64 o 
  -5   5  10       39.39       35.23     15.01 o 
  -4   5  10       60.18       55.82     18.06 o 
  -3   5  10      185.13      271.19     58.51 o 
  -2   5  10      172.77      210.37     76.99 o 
  -1   5  10        1.13        9.73      6.04 o 
   0   5  10       45.11       35.51      5.00 o 
   1   5  10        0.00        6.34      7.20 o 
   2   5  10     1477.70     1301.55     22.57 o 
   3   5  10     1010.46     1053.49     88.10 o 
   4   5  10      491.06      535.78     30.26 o 
   5   5  10      496.97      355.10     69.55 o 
   6   5  10      295.13      370.76     47.46 o 
   7   5  10        1.72       13.44      4.22 o 
   8   5  10        1.46        8.65      3.28 o 
   9   5  10       81.26       75.88     15.98 o 
  10   5  10       97.31       82.85     17.20 o 
  -6   6  10       75.91       85.90     14.15 o 
  -5   6  10      143.53      185.47     20.99 o 
  -4   6  10       42.17       67.96      6.22 o 
  -3   6  10        3.55        5.84      6.10 o 
  -2   6  10        0.00        5.32      5.96 o 
  -1   6  10        2.21       10.55      5.48 o 
   0   6  10        0.67        2.81      8.18 o 
   1   6  10      122.70       96.52     10.01 o 
   2   6  10        6.83       16.47      7.44 o 
   3   6  10      284.83      291.13    312.85 o 
   4   6  10      233.03      234.03     17.69 o 
   5   6  10        9.10       16.35      7.81 o 
   6   6  10        8.32       16.90      4.51 o 
   7   6  10        0.95       11.59      5.18 o 
   8   6  10       24.47       27.22      4.50 o 
   9   6  10        6.75       12.76      5.37 o 
  10   6  10       21.70       24.03      6.63 o 
  -5   7  10       47.60       28.15      6.34 o 
  -4   7  10      150.66      123.80     27.09 o 
  -3   7  10      434.10      542.98     36.85 o 
  -2   7  10      158.21      249.26     65.40 o 
  -1   7  10      313.30      421.14     89.68 o 
   0   7  10       43.48       41.61      5.00 o 
   1   7  10      100.56       87.36      6.95 o 
   2   7  10      259.33      209.38     27.94 o 
   3   7  10      210.32      179.85     22.57 o 
   4   7  10        2.27        7.57      9.76 o 
   5   7  10      102.15       82.12     14.64 o 
   6   7  10       18.60       20.62      8.42 o 
   7   7  10       66.31       71.66     12.26 o 
   8   7  10        1.24       11.06      6.05 o 
   9   7  10       18.20       34.38      8.31 o 
  10   7  10       31.57       35.27      5.30 o 
  -5   8  10        0.90        5.91      4.75 o 
  -4   8  10        7.41       79.56     59.42 o 
  -3   8  10       31.10       31.81     28.12 o 
  -2   8  10        0.37       14.90      8.85 o 
  -1   8  10       55.35       41.61     14.64 o 
   0   8  10       10.55       18.42     10.37 o 
   1   8  10       40.53       37.22      9.88 o 
   2   8  10       64.09       64.79     15.62 o 
   3   8  10        0.30        3.29      9.52 o 
   4   8  10       36.38       28.43     11.71 o 
   5   8  10      117.90       89.56     20.38 o 
   6   8  10        2.76       20.13     13.30 o 
   7   8  10       11.48       12.57      9.88 o 
   8   8  10       31.72       38.44     11.23 o 
   9   8  10        6.75       11.21      6.47 o 
  -4   9  10        0.26       11.69      5.61 o 
  -3   9  10       68.42       54.57     37.15 o 
  -2   9  10       88.69      110.55     31.24 o 
  -1   9  10       53.39       47.71     14.64 o 
   0   9  10      180.24      189.74     14.64 o 
   1   9  10       93.47      117.01     18.91 o 
   2   9  10       20.93       28.55     12.93 o 
   3   9  10       32.13       36.36     13.67 o 
   4   9  10      380.91      279.91    303.58 o 
   5   9  10        3.18        4.88     11.59 o 
   6   9  10       17.41       17.69     16.35 o 
   7   9  10        1.04       14.03      9.03 o 
   8   9  10       52.63      111.74     32.70 o 
   9   9  10        8.29       15.16      7.49 o 
  -3  10  10        7.34       17.28      4.15 o 
  -2  10  10       65.72       55.88      4.39 o 
  -1  10  10       22.01       27.09      7.93 o 
   0  10  10        4.67        7.32      9.15 o 
   1  10  10      132.05      130.07     32.09 o 
   2  10  10       24.06       45.88     11.35 o 
   3  10  10       12.83       25.50     16.35 o 
   4  10  10      131.49      135.19     31.36 o 
   5  10  10        2.72        8.42     10.74 o 
   6  10  10       59.37       22.09     27.94 o 
   7  10  10        6.57        7.44     11.84 o 
   8  10  10       59.37       59.67     20.38 o 
  -3  11  10        0.39       10.83      5.19 o 
  -2  11  10        0.07        7.44      5.12 o 
  -1  11  10       25.67       48.56      9.03 o 
   0  11  10       41.43       82.24     19.89 o 
   1  11  10        4.40       21.84     18.42 o 
   2  11  10        1.70        4.64     12.69 o 
   3  11  10       34.56       31.24     19.64 o 
   4  11  10       90.00       83.58     30.87 o 
   5  11  10       30.20       31.97     49.90 o 
   6  11  10       44.67       31.97     29.04 o 
   7  11  10       13.35       26.60     14.89 o 
  -1  12  10        1.02        0.24      7.44 o 
   0  12  10        2.66       14.89     11.59 o 
   1  12  10       25.98       39.66     20.86 o 
   2  12  10        9.81       13.67     13.67 o 
   3  12  10       92.84       83.34     29.28 o 
   4  12  10       40.84       39.90     21.11 o 
   5  12  10        2.94        7.20     12.20 o 
   6  12  10        3.08        5.61     15.37 o 
   0  13  10        8.46       20.25     13.54 o 
   1  13  10        0.82        2.81     11.47 o 
   2  13  10      273.21      296.62     71.38 o 
   3  13  10       34.57       37.95     24.53 o 
   4  13  10       42.03       46.12     24.04 o 
   5  13  10       42.39       45.51     20.50 o 
   1  -9  11        4.95       13.46      7.88 o 
   2  -9  11       14.62       23.64      8.30 o 
   3  -9  11       14.40       35.86     11.04 o 
  -1  -8  11        4.47        9.12      5.73 o 
   0  -8  11      160.44      142.72     10.81 o 
   1  -8  11      248.92      236.56     10.15 o 
   2  -8  11       48.44       43.36     10.52 o 
   3  -8  11       21.18       27.98      9.94 o 
   4  -8  11        6.33       20.25      7.18 o 
   5  -8  11        0.16        6.14      5.26 o 
  -2  -7  11        4.12       11.35      7.20 o 
  -1  -7  11       25.84       30.62      6.57 o 
   0  -7  11      263.68      213.23     18.36 o 
   1  -7  11       31.16       24.89      6.53 o 
   2  -7  11        8.42        4.66     10.59 o 
   3  -7  11        4.21       15.88      7.79 o 
   4  -7  11        5.12       13.12      7.50 o 
   5  -7  11        7.72       19.56      7.13 o 
   6  -7  11        0.48       10.82      9.51 o 
  -3  -6  11       13.24       27.47      7.58 o 
  -2  -6  11        0.79       10.17      4.74 o 
  -1  -6  11       16.59        9.34     10.37 o 
   0  -6  11       25.52       26.03     12.65 o 
   1  -6  11        4.89        6.38      8.60 o 
   2  -6  11       52.83       67.10     11.49 o 
   3  -6  11       27.75       39.75      8.69 o 
   4  -6  11      261.48      264.80     14.46 o 
   5  -6  11        6.48       40.07      9.27 o 
   6  -6  11       21.47       37.90     11.18 o 
   7  -6  11       10.90       17.57      7.07 o 
  -4  -5  11        0.26        7.33      6.24 o 
  -3  -5  11       34.70       25.26      9.03 o 
  -2  -5  11       11.03       22.93     11.96 o 
  -1  -5  11        0.30        5.69      7.50 o 
   0  -5  11        2.18       11.91      9.85 o 
   1  -5  11      140.01      167.80     22.88 o 
   2  -5  11       10.35       20.45      5.54 o 
   3  -5  11        1.07       12.26     10.13 o 
   4  -5  11        6.37       20.19      7.63 o 
   5  -5  11       28.72       37.81     15.25 o 
   6  -5  11       13.40       13.87      6.08 o 
   7  -5  11        1.27       13.22      6.48 o 
   8  -5  11        2.06       17.55      9.93 o 
  -4  -4  11      196.42       81.39    280.76 o 
  -3  -4  11       17.47       22.52      5.41 o 
  -2  -4  11      181.94      146.35     11.03 o 
  -1  -4  11        1.67        8.99      7.55 o 
   0  -4  11       37.37       26.62     10.23 o 
   1  -4  11       17.56       24.08      6.19 o 
   2  -4  11      223.77      220.94     20.47 o 
   3  -4  11       12.82       14.19      6.67 o 
   4  -4  11       18.58       37.83      9.57 o 
   5  -4  11        0.54       10.63      5.83 o 
   6  -4  11       18.79       24.71      7.07 o 
   7  -4  11        8.35       20.75      7.09 o 
   8  -4  11       11.85       21.39      7.88 o 
   9  -4  11        0.05       15.68      7.80 o 
  -5  -3  11       35.02       34.11     11.84 o 
  -4  -3  11       51.26       51.44      6.33 o 
  -3  -3  11        2.63        6.53      4.78 o 
  -2  -3  11        3.78       13.05      8.72 o 
  -1  -3  11      208.61      168.78     53.69 o 
   0  -3  11       58.39       39.17     15.35 o 
   1  -3  11       67.93       49.12     19.58 o 
   2  -3  11       53.54       62.26      9.09 o 
   3  -3  11       77.90       84.00      7.11 o 
   4  -3  11       18.58       24.53     10.24 o 
   5  -3  11        0.08        8.99      6.77 o 
   6  -3  11        0.62        1.67      6.98 o 
   7  -3  11       50.79       39.73      8.79 o 
   8  -3  11       12.50       14.70      5.82 o 
   9  -3  11        0.60        8.50      7.20 o 
  -5  -2  11       21.66       27.26      9.27 o 
  -4  -2  11       64.39       49.64      5.73 o 
  -3  -2  11        0.04        7.64      5.16 o 
  -2  -2  11       49.38       36.84      7.21 o 
  -1  -2  11       11.74       15.37     13.06 o 
   0  -2  11      230.27      236.50     45.39 o 
   1  -2  11       42.70       34.62     14.30 o 
   2  -2  11      441.41      333.94     71.44 o 
   3  -2  11       59.52       53.25      9.50 o 
   4  -2  11        1.72        8.26      6.48 o 
   5  -2  11        4.30       11.49      5.40 o 
   6  -2  11       20.47       21.09      4.54 o 
   7  -2  11       73.26       65.98      6.32 o 
   8  -2  11        0.12       11.40     13.24 o 
   9  -2  11       33.54       38.03      6.13 o 
  -5  -1  11        2.50       19.43     10.74 o 
  -4  -1  11        6.86        7.07      3.54 o 
  -3  -1  11       33.10       27.20      4.99 o 
  -2  -1  11       31.84       35.96     12.10 o 
  -1  -1  11       33.21       46.37      8.13 o 
   0  -1  11       23.86       37.21      5.36 o 
   1  -1  11        1.54       13.43      6.11 o 
   2  -1  11       17.60        7.84      6.76 o 
   3  -1  11      196.36      144.14     21.78 o 
   4  -1  11      263.12      207.28     26.28 o 
   5  -1  11      116.69      101.15     13.51 o 
   6  -1  11       69.56       66.06      5.44 o 
   7  -1  11       11.72        7.16      3.59 o 
   8  -1  11       10.64       16.44      7.00 o 
   9  -1  11       24.53       31.46      6.07 o 
  10  -1  11       11.88       27.94     10.74 o 
  -5   0  11      129.17      114.37     31.72 o 
  -4   0  11       51.20       43.90      9.33 o 
  -3   0  11       50.04       51.39      6.70 o 
  -2   0  11        0.70        6.53      7.21 o 
  -1   0  11        3.58        6.95      6.16 o 
   0   0  11       39.30       38.55      5.52 o 
   1   0  11       25.47       38.72      9.09 o 
   2   0  11       47.01       46.71      7.00 o 
   3   0  11       47.10       46.26     11.96 o 
   4   0  11        6.59        4.02      8.60 o 
   5   0  11       62.48       54.95      7.35 o 
   6   0  11       46.37       46.30      5.02 o 
   7   0  11        7.34       10.62      4.77 o 
   8   0  11        6.06       16.06      4.27 o 
   9   0  11        2.14        9.87      4.56 o 
  10   0  11        5.99        9.35      6.11 o 
  -5   1  11       18.26       26.84      6.40 o 
  -4   1  11      109.81       72.21     13.06 o 
  -3   1  11       59.09       55.35      9.37 o 
  -2   1  11      116.49      104.34      6.77 o 
  -1   1  11      277.31      250.18     13.73 o 
   0   1  11      231.17      211.06     11.96 o 
   1   1  11       65.55       58.10      4.54 o 
   2   1  11       49.24       48.23      4.77 o 
   3   1  11      160.19      171.15     15.50 o 
   4   1  11        0.10        4.06      3.95 o 
   5   1  11       57.14       36.34      9.77 o 
   6   1  11      209.29      175.34      8.02 o 
   7   1  11       17.25       29.00     10.55 o 
   8   1  11      130.13      121.75      6.41 o 
   9   1  11       46.82       48.42      7.56 o 
  10   1  11        4.23       13.56      5.72 o 
  -5   2  11        5.58        7.66      4.04 o 
  -4   2  11        1.52        5.39      7.44 o 
  -3   2  11      257.28      220.73     26.84 o 
  -2   2  11      528.32      527.85     23.79 o 
  -1   2  11       60.06       68.76      6.65 o 
   0   2  11       79.34       93.50      9.21 o 
   1   2  11       58.51       61.74      8.91 o 
   2   2  11      147.06      147.54      7.44 o 
   3   2  11      339.01      368.50     26.11 o 
   4   2  11      221.00      165.83     81.63 o 
   5   2  11       35.55       55.26     14.47 o 
   6   2  11      129.76       68.71     17.63 o 
   7   2  11        3.75       17.09      3.97 o 
   8   2  11       22.68       17.79      4.76 o 
   9   2  11       24.65       25.97      5.45 o 
  10   2  11       35.82       45.94      6.70 o 
  -5   3  11        0.05       -5.73      8.05 o 
  -4   3  11        0.54        5.12      5.98 o 
  -3   3  11       29.34       33.47     11.48 o 
  -2   3  11        1.90        5.28      4.05 o 
  -1   3  11      199.32      205.76     20.38 o 
   0   3  11      173.87      190.56     22.63 o 
   1   3  11      759.51      780.34     32.03 o 
   2   3  11       44.80       36.30      9.27 o 
   3   3  11      363.02      364.29     20.80 o 
   4   3  11      223.57      255.57     24.71 o 
   5   3  11        0.19        6.38      1.79 o 
   6   3  11       17.43       34.93      4.87 o 
   7   3  11       53.10       38.52      8.79 o 
   8   3  11       20.17       14.28      8.05 o 
   9   3  11       38.16       46.58      6.04 o 
  10   3  11       73.64      107.56     11.84 o 
  -5   4  11        3.04        6.34      8.42 o 
  -4   4  11        1.09        7.57      2.19 o 
  -3   4  11       16.47       16.36      8.12 o 
  -2   4  11       17.92       15.22     13.97 o 
  -1   4  11       57.83       72.19      7.77 o 
   0   4  11      219.44      221.15     18.97 o 
   1   4  11      299.32      294.37     15.19 o 
   2   4  11      465.95      506.51     33.07 o 
   3   4  11      125.87      131.78      5.49 o 
   4   4  11       32.11       32.70     10.86 o 
   5   4  11        1.14        2.57      2.01 o 
   6   4  11      332.91      266.97     12.20 o 
   7   4  11       41.67       47.50      4.42 o 
   8   4  11        0.13        2.59      3.04 o 
   9   4  11      172.76      171.06      5.85 o 
  10   4  11        1.65       13.57      8.75 o 
  -5   5  11        1.66        7.57      8.79 o 
  -4   5  11        6.63      161.18     51.13 o 
  -3   5  11        7.36       15.83      9.09 o 
  -2   5  11        1.45       12.72      7.20 o 
  -1   5  11        0.53        2.70      6.53 o 
   0   5  11       15.89       26.60      5.00 o 
   1   5  11       25.52       23.06      9.03 o 
   2   5  11      139.35      142.88      6.34 o 
   3   5  11      302.16      226.95      9.76 o 
   4   5  11       33.43       39.41      7.20 o 
   5   5  11      477.69      243.52     84.56 o 
   6   5  11        7.44       11.22      2.51 o 
   7   5  11       61.60       84.58     13.73 o 
   8   5  11       41.32       52.23      6.95 o 
   9   5  11        3.03        5.25      4.45 o 
  10   5  11        3.22        9.00      6.25 o 
  -4   6  11       33.66      235.98     55.64 o 
  -3   6  11        8.61       28.21     10.62 o 
  -2   6  11       29.58       36.71      7.69 o 
  -1   6  11        0.24       19.20      8.72 o 
   0   6  11      158.17      149.71      6.47 o 
   1   6  11        8.53        4.27     11.59 o 
   2   6  11      103.07       88.83      5.73 o 
   3   6  11        0.70        4.27      6.95 o 
   4   6  11       98.75       82.00     10.86 o 
   5   6  11       16.60       17.33      8.54 o 
   6   6  11      104.72       53.72     16.96 o 
   7   6  11       42.35       46.32      8.75 o 
   8   6  11       11.24       25.87      6.52 o 
   9   6  11        3.48        9.70      4.29 o 
  10   6  11        3.25        6.98      5.46 o 
  -4   7  11       12.13       34.53     11.35 o 
  -3   7  11        1.31       54.30     13.67 o 
  -2   7  11       30.60       51.60     24.10 o 
  -1   7  11       24.21       29.77      8.91 o 
   0   7  11      114.74       76.14     10.62 o 
   1   7  11       39.09       34.16     11.84 o 
   2   7  11      135.91      111.65     12.81 o 
   3   7  11      124.01      127.02     27.94 o 
   4   7  11       12.83       14.03     45.76 o 
   5   7  11       80.61       58.32      9.88 o 
   6   7  11        6.94       10.37     12.08 o 
   7   7  11       29.26       21.04      3.70 o 
   8   7  11        5.80       17.42      7.26 o 
   9   7  11       20.31       45.57      6.15 o 
  -4   8  11       60.61      116.28     15.01 o 
  -3   8  11       57.12       79.56     14.15 o 
  -2   8  11        4.29       10.74      6.76 o 
  -1   8  11        3.91        5.98      9.76 o 
   0   8  11        5.75        4.76     11.71 o 
   1   8  11       59.74       54.54      9.76 o 
   2   8  11       76.65       86.02     13.91 o 
   3   8  11       17.09       22.33     17.45 o 
   4   8  11       11.77       21.60     43.93 o 
   5   8  11       53.22       36.24     17.45 o 
   6   8  11        5.51        8.91     18.79 o 
   7   8  11       17.73       22.33     14.89 o 
   8   8  11        7.86        8.04      6.01 o 
   9   8  11        7.35       28.91      7.42 o 
  -3   9  11       21.58       51.49     14.40 o 
  -2   9  11       27.76       41.95      7.20 o 
  -1   9  11       47.23       36.24      7.93 o 
   0   9  11       14.59       28.80      8.42 o 
   1   9  11       13.25       13.67      6.83 o 
   2   9  11       19.14       21.47     11.59 o 
   3   9  11       77.95       68.82     21.11 o 
   4   9  11       41.18       31.85     20.25 o 
   5   9  11        0.64       -3.29     12.45 o 
   6   9  11        4.90        9.52     12.57 o 
   7   9  11       27.17       28.43     14.40 o 
   8   9  11        6.90       13.79     17.57 o 
  -3  10  11       76.29      168.14     13.67 o 
  -1  10  11       20.79       28.80      6.10 o 
   0  10  11       20.56       22.45      9.88 o 
   1  10  11       75.32       67.96     14.89 o 
   2  10  11       15.26       17.94     13.18 o 
   3  10  11      279.51      234.39     55.64 o 
   4  10  11      135.08      118.60     32.33 o 
   5  10  11        5.01       10.98     28.80 o 
   6  10  11        0.05        1.95     11.59 o 
   7  10  11       11.26       21.11     16.72 o 
   8  10  11       89.92      110.30     26.23 o 
  -1  11  11        4.42       18.55      6.47 o 
   0  11  11        1.12        6.47      6.22 o 
   1  11  11        1.99        9.03     11.84 o 
   2  11  11        4.98       13.42     20.86 o 
   3  11  11       26.28       33.07     13.42 o 
   4  11  11        0.15        9.03     12.93 o 
   5  11  11       44.42       41.12     31.72 o 
   6  11  11       49.98       50.64     24.40 o 
   7  11  11       21.20       40.63     15.13 o 
   0  12  11        8.82       12.45      6.34 o 
   1  12  11        5.58       19.16     15.13 o 
   2  12  11       37.87       50.88     21.35 o 
   3  12  11        0.21        8.66     14.28 o 
   4  12  11       18.37       25.87     15.86 o 
   5  12  11        8.88       10.25     17.20 o 
   0  -7  12       61.79       57.09     11.80 o 
   1  -7  12      136.49      131.10     11.29 o 
   2  -7  12        0.02       16.15     10.60 o 
   3  -7  12       11.14       17.57      8.75 o 
   4  -7  12       51.27       57.53     11.10 o 
   5  -7  12       36.50       45.73      7.21 o 
  -2  -6  12        0.17       16.68      8.48 o 
  -1  -6  12       17.28       18.55     11.60 o 
   0  -6  12       57.41       48.70     12.81 o 
   1  -6  12        3.69       11.44     11.76 o 
   2  -6  12        0.73        3.46      9.00 o 
   3  -6  12       21.79       28.82     11.83 o 
   4  -6  12       44.32       39.33      8.15 o 
   5  -6  12        1.12       13.69      7.39 o 
   6  -6  12       21.51       26.83     10.51 o 
  -3  -5  12        2.71       12.19      9.70 o 
  -2  -5  12        5.91       16.24      5.11 o 
  -1  -5  12        6.86       14.49      8.67 o 
   0  -5  12       48.50       41.81     14.67 o 
   1  -5  12       34.37       46.87     10.04 o 
   2  -5  12       19.00       19.81      8.18 o 
   3  -5  12       27.37       43.21      8.72 o 
   4  -5  12        2.33       15.14      9.30 o 
   5  -5  12        8.85       26.03      6.98 o 
   6  -5  12       11.69       21.85      7.49 o 
   7  -5  12        2.39       13.08      8.60 o 
  -3  -4  12       38.65       40.06      6.83 o 
  -2  -4  12        5.41       10.33      9.12 o 
  -1  -4  12        0.62        9.03      8.48 o 
   0  -4  12        0.31        5.95      8.56 o 
   1  -4  12      153.33      134.38     33.13 o 
   2  -4  12       10.24       20.08     10.08 o 
   3  -4  12        0.03        7.45      7.29 o 
   4  -4  12        1.02        1.74      7.75 o 
   5  -4  12        8.85       53.70     58.87 o 
   6  -4  12       13.35       24.13      7.62 o 
   7  -4  12       79.39       82.45     12.87 o 
   8  -4  12        0.48        9.36      7.59 o 
  -4  -3  12       15.01       22.19      5.97 o 
  -3  -3  12        8.69       20.62     12.45 o 
  -2  -3  12        5.63       18.55      7.40 o 
  -1  -3  12      124.79       98.61     34.16 o 
   0  -3  12      531.58      410.93    126.10 o 
   1  -3  12       33.89       28.48     18.38 o 
   2  -3  12      150.04      121.63     41.49 o 
   3  -3  12        0.34       11.90      6.07 o 
   4  -3  12        9.61       20.57      8.27 o 
   5  -3  12        0.01       15.97      7.01 o 
   6  -3  12       74.57       78.97      7.94 o 
   7  -3  12        6.12       16.32      9.29 o 
   8  -3  12        7.59       15.86      7.58 o 
  -4  -2  12        1.71       11.51      8.36 o 
  -3  -2  12       16.91       10.61      5.90 o 
  -2  -2  12       15.42       33.49      6.88 o 
  -1  -2  12        2.84        6.27      7.50 o 
   0  -2  12        2.55        5.29      8.02 o 
   1  -2  12      318.30      282.76     82.91 o 
   2  -2  12        9.80        8.83      6.09 o 
   3  -2  12        0.01        9.24      9.85 o 
   4  -2  12       44.05       56.35      6.04 o 
   5  -2  12        1.32        9.52      7.64 o 
   6  -2  12       61.50       68.60     10.19 o 
   7  -2  12       14.17       12.87      6.07 o 
   8  -2  12       26.67       20.19      5.90 o 
   9  -2  12        4.47       10.16      5.62 o 
  -4  -1  12        4.86       12.69     43.80 o 
  -3  -1  12       13.44       24.70      5.20 o 
  -2  -1  12       30.18       27.17      9.09 o 
  -1  -1  12        5.67       14.75      5.61 o 
   0  -1  12        0.95       16.11     11.96 o 
   1  -1  12        1.52        9.84      5.59 o 
   2  -1  12       56.49       78.39     18.55 o 
   3  -1  12      289.05      284.66     10.80 o 
   4  -1  12       36.27       34.79      8.39 o 
   5  -1  12       73.98       72.84      7.93 o 
   6  -1  12       39.36       25.10      8.13 o 
   7  -1  12        0.00       10.47      5.42 o 
   8  -1  12       54.04       52.00     10.07 o 
   9  -1  12        0.02        2.60      5.76 o 
  -4   0  12       24.74       26.97      6.04 o 
  -3   0  12        8.35       14.24      6.56 o 
  -2   0  12        0.90        3.48      9.19 o 
  -1   0  12       30.96       42.05      7.12 o 
   0   0  12       53.68       67.23      7.20 o 
   1   0  12        0.75        6.93      5.96 o 
   2   0  12        0.01        1.76      9.09 o 
   3   0  12      221.62      215.22      7.20 o 
   4   0  12       19.52       22.39      8.48 o 
   5   0  12       70.53       81.35      7.75 o 
   6   0  12        3.32        2.12      6.37 o 
   7   0  12        7.69       17.68      7.03 o 
   8   0  12        0.59        4.47      5.37 o 
   9   0  12        0.05       11.65      5.10 o 
  -5   1  12       82.30       71.11      9.94 o 
  -4   1  12      224.45      169.73     20.93 o 
  -3   1  12       59.48       68.81      8.65 o 
  -2   1  12       39.65       49.51      6.75 o 
  -1   1  12      262.71      266.53      9.43 o 
   0   1  12        1.90        9.68      4.62 o 
   1   1  12      301.81      269.88     13.18 o 
   2   1  12      297.98      259.61     13.54 o 
   3   1  12       58.36       59.42      5.35 o 
   4   1  12       28.68       31.51      6.87 o 
   5   1  12       18.93       18.30     12.93 o 
   6   1  12        9.39       10.34      3.63 o 
   7   1  12        3.60       10.72      5.44 o 
   8   1  12        8.11       21.79      4.90 o 
   9   1  12        0.12       11.67      4.92 o 
  10   1  12       17.01       13.07      6.07 o 
  -5   2  12        0.83      114.57     53.93 o 
  -4   2  12       46.19       32.97      9.40 o 
  -3   2  12        7.73       18.36      5.17 o 
  -2   2  12      271.48      267.68     16.41 o 
  -1   2  12       42.91       40.02     11.47 o 
   0   2  12      316.36      316.15     20.50 o 
   1   2  12       11.77       24.56      6.22 o 
   2   2  12       55.72       61.94      6.41 o 
   3   2  12       95.26       95.37      5.49 o 
   4   2  12        0.01        2.21      6.33 o 
   5   2  12       65.30       39.10     17.08 o 
   6   2  12        2.59        8.96      4.11 o 
   7   2  12       17.36       12.59      2.23 o 
   8   2  12       42.70       62.27      7.04 o 
   9   2  12        0.76        6.95      7.70 o 
  10   2  12       32.68       49.14     14.89 o 
  -4   3  12        0.06        5.99      3.17 o 
  -3   3  12       69.32       61.90     10.49 o 
  -2   3  12        8.80       17.97      8.43 o 
  -1   3  12      160.43      164.15     21.41 o 
   0   3  12       79.76      100.85     21.05 o 
   1   3  12       29.00       29.36      3.77 o 
   2   3  12       28.78       41.99      4.74 o 
   3   3  12      231.09      236.22      5.69 o 
   4   3  12      191.43      227.33      8.54 o 
   5   3  12       69.39       24.12     12.75 o 
   6   3  12       10.62       12.85      4.20 o 
   7   3  12       49.79       65.10      4.92 o 
   8   3  12        0.41        3.52      4.03 o 
   9   3  12       47.47       56.86      6.71 o 
  10   3  12        6.37       12.89     10.13 o 
  -4   4  12        1.08      -53.69     53.69 o 
  -3   4  12        9.31       11.11      5.90 o 
  -2   4  12        0.08        5.88      5.55 o 
  -1   4  12      153.63      146.24     11.77 o 
   0   4  12       31.26       46.78      4.35 o 
   1   4  12      186.29      187.68     12.26 o 
   2   4  12       45.46       48.21      5.08 o 
   3   4  12       16.39       24.71      6.04 o 
   4   4  12       47.61       47.71    104.57 o 
   5   4  12        4.54        5.25     16.35 o 
   6   4  12        3.52        4.90      1.70 o 
   7   4  12      182.28      154.50     13.12 o 
   8   4  12        0.81       10.33      5.10 o 
   9   4  12        3.19       17.86      5.47 o 
  10   4  12       29.20       52.66     10.25 o 
  -4   5  12        0.06       24.40     10.74 o 
  -3   5  12       82.00      125.96     45.21 o 
  -2   5  12       21.17       23.95      5.37 o 
  -1   5  12        0.23        3.80     15.19 o 
   0   5  12       17.71       23.18      4.15 o 
   1   5  12        9.18       15.01      5.37 o 
   2   5  12        1.72       14.52      8.66 o 
   3   5  12        8.25        6.59      6.59 o 
   4   5  12       94.41       89.68    161.67 o 
   5   5  12       39.64       28.19     17.81 o 
   6   5  12      149.93       52.78     33.92 o 
   7   5  12        0.08        8.77      2.66 o 
   8   5  12        1.46        9.27      6.10 o 
   9   5  12       14.98       14.66      4.53 o 
  -4   6  12       35.91       43.32     11.47 o 
  -3   6  12        5.83       18.06     12.45 o 
  -2   6  12        1.60       14.18      8.60 o 
  -1   6  12       17.34       32.33      5.98 o 
   0   6  12       10.71       10.13     10.49 o 
   1   6  12       20.86       22.09      7.32 o 
   2   6  12       12.51        9.03      7.93 o 
   3   6  12       23.30       21.84      6.22 o 
   4   6  12       21.25       16.35     24.40 o 
   5   6  12       49.06       48.68     13.18 o 
   6   6  12       71.40       74.31     15.37 o 
   7   6  12      115.29      106.64     14.28 o 
   8   6  12        0.77        9.53      5.31 o 
   9   6  12        2.55        8.64      7.32 o 
  -3   7  12       13.26       39.17     14.15 o 
  -2   7  12      167.63      240.12     80.17 o 
  -1   7  12      147.03      120.92     14.89 o 
   0   7  12        1.12        8.54      5.37 o 
   1   7  12       34.74       38.31      8.05 o 
   2   7  12        1.72        8.42      5.00 o 
   3   7  12        0.01       11.23      6.47 o 
   4   7  12       23.67       20.38      5.86 o 
   5   7  12       47.58       49.05     10.37 o 
   6   7  12        0.85       11.10     15.86 o 
   7   7  12        3.45        2.44      5.06 o 
   8   7  12      105.91       87.02     16.17 o 
   9   7  12        0.28        3.51      7.20 o 
  -2   8  12       28.12       44.34     20.44 o 
  -1   8  12        1.11        8.30      5.73 o 
   0   8  12       27.94       31.48      5.37 o 
   1   8  12       33.41       22.33     11.10 o 
   2   8  12        0.77        8.18      7.69 o 
   3   8  12        0.10        7.69      9.27 o 
   4   8  12       21.74       28.55      8.79 o 
   5   8  12        4.18        4.03     15.25 o 
   6   8  12       33.08       39.78     17.69 o 
   7   8  12       29.25       30.38     19.89 o 
   8   8  12        5.37        9.72      3.86 o 
  -2   9  12        8.00        2.93      7.32 o 
  -1   9  12        4.51        7.69      4.15 o 
   0   9  12       85.08       77.11      9.52 o 
   1   9  12       22.73       28.80      8.79 o 
   2   9  12       13.01       15.50     12.69 o 
   3   9  12       82.99       67.11     23.55 o 
   4   9  12        4.47       17.33      7.69 o 
   5   9  12       42.74       35.38     61.98 o 
   6   9  12        0.19        4.27     16.35 o 
   7   9  12       18.27       32.46     13.79 o 
   8   9  12       22.19       35.14     14.40 o 
  -1  10  12        0.00        9.64      6.59 o 
   0  10  12        0.39       11.47      7.93 o 
   1  10  12        2.47       12.81     10.74 o 
   2  10  12       34.42       34.90     10.98 o 
   3  10  12       46.27       50.64     12.32 o 
   4  10  12       14.18       23.79     10.74 o 
   5  10  12       61.90       50.76     20.50 o 
   6  10  12       53.75       44.05     29.77 o 
   7  10  12       92.11      102.74     20.74 o 
   0  11  12        1.32        8.42      9.52 o 
   1  11  12        0.02       11.59      7.81 o 
   2  11  12        0.97        7.08     11.84 o 
   3  11  12       12.76       28.80     12.57 o 
   4  11  12       27.97       38.56     11.10 o 
   5  11  12        2.73       10.01     20.86 o 
   6  11  12       10.45       33.07     34.53 o 
   2  12  12       16.97       15.98     14.15 o 
   3  12  12       28.81       41.85     15.50 o 
   1  -6  13       84.42      114.99     10.43 o 
   2  -6  13        5.44       11.12      4.84 o 
   3  -6  13       26.80       41.54     10.64 o 
   4  -6  13       10.49       21.43     19.03 o 
  -1  -5  13        7.59        9.85      7.50 o 
   0  -5  13        3.38        4.79      7.38 o 
   1  -5  13       54.43       56.85      7.93 o 
   2  -5  13       21.71       26.51      8.65 o 
   3  -5  13       19.29       35.64     11.45 o 
   4  -5  13        1.21       11.56      8.89 o 
   5  -5  13       27.34       34.79      8.82 o 
   6  -5  13       20.27       38.84     19.13 o 
  -2  -4  13        9.46       26.54     10.86 o 
  -1  -4  13        3.53       11.61     13.48 o 
   0  -4  13        9.24       20.86      6.60 o 
   1  -4  13        3.91       14.90     12.75 o 
   2  -4  13        1.68       10.52     13.42 o 
   3  -4  13        1.96       11.12      8.45 o 
   4  -4  13       55.48       56.09      9.32 o 
   5  -4  13       31.35       39.46      7.12 o 
   6  -4  13        6.34       25.77     11.40 o 
   7  -4  13       70.49       90.13     10.71 o 
  -2  -3  13       34.96       35.98      5.98 o 
  -1  -3  13       59.08       98.19     15.74 o 
   0  -3  13       42.74       60.14      9.64 o 
   1  -3  13        7.34       26.09      7.18 o 
   2  -3  13       12.98       35.68      9.31 o 
   3  -3  13        1.50       10.69      9.79 o 
   4  -3  13        1.23       15.37      9.02 o 
   5  -3  13       29.79       35.20     19.81 o 
   6  -3  13       27.47       35.05      9.31 o 
   7  -3  13        1.34       10.65      8.44 o 
  -3  -2  13        0.09       12.35      5.48 o 
  -2  -2  13       39.46       46.59      7.40 o 
  -1  -2  13        2.62       12.69      8.37 o 
   0  -2  13       27.14       23.23      8.79 o 
   1  -2  13        0.77       16.04     11.10 o 
   2  -2  13       23.86       24.73      6.72 o 
   3  -2  13       15.97       23.79      6.16 o 
   4  -2  13       20.93       24.64      7.41 o 
   5  -2  13        0.02       14.34      9.15 o 
   6  -2  13      168.90      160.68     11.88 o 
   7  -2  13       17.11       26.21      8.60 o 
   8  -2  13       36.88       34.41     10.83 o 
  -3  -1  13        0.02        9.97      5.16 o 
  -2  -1  13        3.38        0.62      8.10 o 
  -1  -1  13        0.35       16.81      8.53 o 
   0  -1  13        1.66       26.92      8.05 o 
   1  -1  13        3.50        7.65      6.59 o 
   2  -1  13       12.24       30.11     11.29 o 
   3  -1  13       12.04       17.03      7.59 o 
   4  -1  13        1.52        7.55      9.58 o 
   5  -1  13      142.57      103.98     43.87 o 
   6  -1  13      149.53      137.83     13.82 o 
   7  -1  13       27.90       28.12      8.06 o 
   8  -1  13       23.93       35.86      8.37 o 
  -3   0  13       26.84       39.23      4.96 o 
  -2   0  13       17.11       22.67      8.85 o 
  -1   0  13        3.87       20.36      6.83 o 
   0   0  13       92.69      105.34     13.91 o 
   1   0  13       72.40       72.23     10.25 o 
   2   0  13        1.27       11.00      4.98 o 
   3   0  13        2.95       13.87      6.37 o 
   4   0  13        1.02       15.17      6.43 o 
   5   0  13        0.40        3.41      6.00 o 
   6   0  13       65.50       61.86      6.98 o 
   7   0  13       61.43       47.47     15.52 o 
   8   0  13        0.92       14.89      3.18 o 
   9   0  13        9.84       11.21      4.94 o 
  -3   1  13        0.20       13.06      4.49 o 
  -2   1  13       61.89       71.70      7.29 o 
  -1   1  13        0.69       11.28      4.48 o 
   0   1  13        0.01        6.54      5.55 o 
   1   1  13        0.03       13.05      5.21 o 
   2   1  13       34.98       35.63      7.26 o 
   3   1  13        4.76        6.78      5.56 o 
   4   1  13       28.48       34.14      5.44 o 
   5   1  13       62.03       37.06     24.71 o 
   6   1  13        1.01        6.66      8.70 o 
   7   1  13       32.10       21.89     12.22 o 
   8   1  13       25.48       24.62      4.06 o 
   9   1  13       26.62       38.84      4.97 o 
  -3   2  13       42.87       45.49      9.29 o 
  -2   2  13       55.11       58.08      6.45 o 
  -1   2  13        9.86       13.22      5.25 o 
   0   2  13      294.77      273.90      6.57 o 
   1   2  13       31.84       31.76      4.98 o 
   2   2  13        2.50       12.83      4.79 o 
   3   2  13       86.34       83.97      6.23 o 
   4   2  13      128.15      101.76      5.18 o 
   5   2  13      280.75      285.40     46.00 o 
   6   2  13       35.61       21.05     17.91 o 
   7   2  13        0.53        9.33      3.50 o 
   8   2  13        1.24        7.88      4.21 o 
   9   2  13        4.67        2.32      6.34 o 
  -3   3  13        0.26       11.19      8.28 o 
  -2   3  13        3.53       16.04      8.01 o 
  -1   3  13       29.30       28.86      6.14 o 
   0   3  13        5.10       18.37      5.77 o 
   1   3  13       88.90       87.40      5.08 o 
   2   3  13       62.19       68.21      5.49 o 
   3   3  13       15.75       23.06      5.45 o 
   4   3  13       94.62       96.98      5.27 o 
   5   3  13      228.45      260.75     14.64 o 
   6   3  13        0.55        3.41      2.19 o 
   7   3  13        1.02       10.76      4.22 o 
   8   3  13        3.98       15.82      5.26 o 
   9   3  13       20.18       21.14      4.15 o 
  -3   4  13       20.98       22.42      8.83 o 
  -2   4  13        6.03       14.85      7.10 o 
  -1   4  13       54.70       51.49      4.98 o 
   0   4  13       37.92       42.14      5.98 o 
   1   4  13      115.35      106.13      8.24 o 
   2   4  13       74.16       74.22      5.52 o 
   3   4  13      179.60      206.80     27.45 o 
   4   4  13       55.08       48.32      7.08 o 
   5   4  13        0.06       12.81      7.93 o 
   6   4  13       34.81       12.42     21.84 o 
   7   4  13       51.89       30.09      5.80 o 
   8   4  13       59.64       48.51      4.15 o 
   9   4  13        0.47       15.01     11.53 o 
  -3   5  13       13.52       57.96     12.57 o 
  -2   5  13       32.20       40.43      6.61 o 
  -1   5  13       14.02        8.42      5.00 o 
   0   5  13        0.97       20.13      6.59 o 
   1   5  13       83.22       88.22      9.88 o 
   2   5  13        2.94       15.50      5.98 o 
   3   5  13       16.07       23.67      8.30 o 
   4   5  13       10.74       22.45      6.71 o 
   5   5  13        1.03        1.10      9.27 o 
   6   5  13        3.10       16.23     13.54 o 
   7   5  13       10.79        5.46      9.03 o 
   8   5  13       31.81       17.80     11.77 o 
   9   5  13        2.57       15.04      5.61 o 
  -3   6  13       53.74      124.09     14.15 o 
  -2   6  13        0.26       13.04      7.83 o 
  -1   6  13       51.99       64.67     10.49 o 
   0   6  13       31.52       27.45      8.05 o 
   1   6  13        1.61       13.18      5.73 o 
   2   6  13       45.29       38.44      6.34 o 
   3   6  13        0.02       14.89      6.95 o 
   4   6  13       39.44       40.88      7.57 o 
   5   6  13        5.34       27.09     40.02 o 
   6   6  13       33.72       39.05     13.18 o 
   7   6  13        0.01        1.92      4.70 o 
   8   6  13        0.74        6.99      2.40 o 
  -2   7  13       17.87       39.29      7.32 o 
  -1   7  13       37.63       32.33      8.79 o 
   0   7  13       19.96       20.99      9.03 o 
   1   7  13        0.23        2.20      6.22 o 
   2   7  13       11.11       18.42      7.57 o 
   3   7  13        7.13       16.23      7.20 o 
   4   7  13      102.11       77.11      5.37 o 
   5   7  13       68.46       87.24    101.64 o 
   6   7  13        6.65       15.13      9.03 o 
   7   7  13        0.66        6.59     21.60 o 
   8   7  13       20.96       25.50     11.47 o 
  -2   8  13       36.06       22.94      7.57 o 
  -1   8  13        1.28       11.10     10.25 o 
   0   8  13        1.18        9.52      8.54 o 
   1   8  13       36.07       38.44     10.86 o 
   2   8  13       58.37       60.15      8.79 o 
   3   8  13       58.69       49.17     13.06 o 
   4   8  13      108.33       93.46     19.64 o 
   5   8  13        3.48        7.57     40.75 o 
   6   8  13        6.37        7.08     11.59 o 
   7   8  13       25.42       38.80     18.30 o 
  -1   9  13       30.11       39.05      6.71 o 
   0   9  13       34.28       32.94     12.57 o 
   1   9  13        9.13       16.96     13.67 o 
   2   9  13        0.15        3.90      9.76 o 
   3   9  13       53.38       74.43     15.62 o 
   4   9  13        1.83        5.37     10.13 o 
   5   9  13       27.43       24.89     17.94 o 
   6   9  13        5.82       15.13     15.50 o 
   7   9  13        5.13       43.93     15.62 o 
   0  10  13        3.17       13.30     13.67 o 
   1  10  13        8.37       13.67     12.69 o 
   2  10  13        2.46        6.59      9.64 o 
   3  10  13       20.78       34.53     12.20 o 
   4  10  13       13.96       23.79      9.03 o 
   5  10  13      179.13      154.11     42.10 o 
   6  10  13       41.25       81.14     51.25 o 
   3  11  13        0.36        6.95     10.86 o 
   1  -4  14       19.42       30.81      8.23 o 
   2  -4  14        4.26       17.88      7.67 o 
   3  -4  14       66.89      109.73     22.70 o 
   4  -4  14        2.66       10.20      7.68 o 
   5  -4  14        0.02       10.57      8.05 o 
   0  -3  14       12.06       28.84      6.77 o 
   1  -3  14       37.08       64.53     13.06 o 
   2  -3  14       11.39       30.18      7.75 o 
   3  -3  14        3.91       41.91     17.69 o 
   4  -3  14       12.49       20.16      7.44 o 
   5  -3  14        5.74       12.47      8.91 o 
   6  -3  14        9.89       37.52     11.25 o 
  -1  -2  14        1.19       24.34     14.95 o 
   0  -2  14        3.23        6.34     20.07 o 
   1  -2  14        0.04       12.99      8.08 o 
   2  -2  14       19.13       32.28     13.85 o 
   3  -2  14       32.61       48.57      7.78 o 
   4  -2  14        3.58       18.98      8.47 o 
   5  -2  14        0.24       17.71      9.19 o 
   6  -2  14        6.82       30.95     10.56 o 
   7  -2  14       25.63       47.29      9.86 o 
  -2  -1  14        0.37       24.18      7.76 o 
  -1  -1  14        0.01       21.42      7.50 o 
   0  -1  14       15.26       30.87      7.08 o 
   1  -1  14        3.97       14.63      7.04 o 
   2  -1  14       41.95       65.27      8.76 o 
   3  -1  14        9.47        8.77      8.02 o 
   4  -1  14       13.82       20.97      7.10 o 
   5  -1  14        1.29        6.17     10.49 o 
   6  -1  14      106.06      106.10     12.75 o 
   7  -1  14        6.74        4.20     10.92 o 
  -2   0  14       18.34       30.34      8.88 o 
  -1   0  14       10.88       30.96      7.59 o 
   0   0  14       20.40       39.05      7.93 o 
   1   0  14       52.08       54.76      6.64 o 
   2   0  14        7.88       20.58      7.42 o 
   3   0  14       23.10       23.62      6.67 o 
   4   0  14        1.39       21.74      6.79 o 
   5   0  14       38.38       32.70     12.57 o 
   6   0  14        0.04        9.19      6.86 o 
   7   0  14       19.67       46.12     26.29 o 
   8   0  14        0.16       11.35     21.47 o 
  -2   1  14      167.97      137.34     13.99 o 
  -1   1  14       11.63       12.37      6.29 o 
   0   1  14        1.65       12.94      7.76 o 
   1   1  14       28.41       32.27      5.80 o 
   2   1  14       47.19       63.70      7.75 o 
   3   1  14       69.99       79.34      6.54 o 
   4   1  14        3.62       19.74      6.11 o 
   5   1  14        0.72        6.31      7.48 o 
   6   1  14        7.82        9.15     13.30 o 
   7   1  14        0.02        6.80      9.07 o 
   8   1  14        3.96        1.59     17.33 o 
  -2   2  14       38.83       42.46      7.41 o 
  -1   2  14       21.60       27.03      5.59 o 
   0   2  14      105.88      124.53      6.56 o 
   1   2  14       55.00       48.69      6.24 o 
   2   2  14       42.70       40.18      5.84 o 
   3   2  14       30.62       38.83      6.54 o 
   4   2  14       40.68       49.61      6.59 o 
   5   2  14       51.02       50.07     16.62 o 
   6   2  14       18.06       21.31      8.85 o 
   7   2  14        3.25        7.93     20.25 o 
   8   2  14        0.24       -4.27     24.77 o 
  -2   3  14       25.91       33.54     10.81 o 
  -1   3  14       15.41       38.33      6.24 o 
   0   3  14        5.88        5.80      6.06 o 
   1   3  14       65.44       73.69      6.29 o 
   2   3  14        1.70       15.29      5.07 o 
   3   3  14       25.70       30.12      5.62 o 
   4   3  14       27.89       38.20      7.81 o 
   5   3  14       43.63       45.02    132.14 o 
   6   3  14        0.58       15.86     16.35 o 
   7   3  14        0.83       23.67     27.70 o 
   8   3  14       56.13       95.30     46.00 o 
  -2   4  14       12.13       16.20      7.00 o 
  -1   4  14        0.09       12.89      4.79 o 
   0   4  14       79.03       74.71      7.81 o 
   1   4  14       47.52       51.99     18.55 o 
   2   4  14       15.03       15.81      5.49 o 
   3   4  14      131.18      147.29     17.20 o 
   4   4  14       17.31       29.04     12.32 o 
   5   4  14       16.98       37.09     51.86 o 
   6   4  14        0.26       26.23     20.50 o 
   7   4  14        3.10        4.64     13.54 o 
   8   4  14        0.42        7.57     24.16 o 
  -2   5  14       53.44       38.92     19.52 o 
  -1   5  14       80.90       97.49      8.91 o 
   0   5  14       31.72       35.99     10.25 o 
   1   5  14       10.65       14.64      7.93 o 
   2   5  14        4.01        7.20      9.27 o 
   3   5  14        1.42       11.71      6.22 o 
   4   5  14       87.04       92.98      7.69 o 
   5   5  14       16.49       26.36     77.11 o 
   6   5  14        0.44        6.71     10.01 o 
   7   5  14       17.08       24.04     13.79 o 
   8   5  14       34.02       44.66     21.96 o 
  -1   6  14        5.81       17.81      7.81 o 
   0   6  14       10.32       23.92      5.00 o 
   1   6  14        9.13       14.64      6.10 o 
   2   6  14        1.88        7.20     12.81 o 
   3   6  14       37.70       48.81      6.71 o 
   4   6  14       12.55       24.89     10.25 o 
   6   6  14        0.15       16.72      9.88 o 
   7   6  14        0.00        9.40     11.23 o 
  -1   7  14       23.75       23.31     11.47 o 
   0   7  14       95.81       94.93      8.42 o 
   1   7  14       39.52       48.81      8.91 o 
   2   7  14        0.27       11.23      6.83 o 
   3   7  14        7.51       14.64      7.32 o 
   4   7  14        9.97       21.60      6.10 o 
   5   7  14       21.19       28.31     11.84 o 
   6   7  14       61.98       62.47     34.53 o 
   7   7  14        2.64       14.28     21.47 o 
   0   8  14       42.80       49.42     15.37 o 
   1   8  14        2.59       10.86      8.05 o 
   2   8  14       40.19       37.58     11.23 o 
   3   8  14        1.64       11.10      8.42 o 
   4   8  14        0.21        6.71     12.20 o 
   5   8  14        7.84       12.69     13.30 o 
   6   8  14       38.43       62.96     81.39 o 
   1   9  14       25.87       24.65     11.71 o 
   2   9  14       11.78       18.06     14.03 o 
   3   9  14       69.33       78.70     18.06 o 
   4   9  14       24.12       30.63      7.93 o 
   5   9  14       76.73       64.42     22.21 o 
   1  -2  15        1.17       18.88      8.55 o 
   2  -2  15       71.27       66.38     27.33 o 
   3  -2  15        9.41       16.40      8.99 o 
   4  -2  15       11.72       55.41     14.83 o 
   5  -2  15        5.60       23.58      8.66 o 
   1  -1  15       19.47       28.93      9.19 o 
   2  -1  15        0.27        6.56      7.26 o 
   3  -1  15        0.20       28.31     12.38 o 
   4  -1  15       30.85       56.17     13.54 o 
   5  -1  15        8.56       18.38      7.24 o 
   6  -1  15        3.28       10.41     11.35 o 
   0   0  15       10.32       31.38      7.68 o 
   1   0  15       27.05       40.76      8.99 o 
   2   0  15       46.04       57.43      8.48 o 
   3   0  15        3.27       12.94      7.64 o 
   4   0  15        0.25       14.43      8.96 o 
   5   0  15       10.02       15.34      7.97 o 
   6   0  15       19.31       49.83      9.50 o 
   0   1  15        2.30       15.11      7.20 o 
   1   1  15       63.43       56.64      6.25 o 
   2   1  15       54.06       61.23      7.27 o 
   3   1  15        9.36       20.79      8.60 o 
   4   1  15       55.60       55.99      8.57 o 
   5   1  15       21.43       28.85      6.89 o 
   6   1  15       15.99       47.64     18.79 o 
   0   2  15       94.12       91.69      6.94 o 
   1   2  15       17.49       27.28      7.93 o 
   2   2  15       66.38       68.39      7.34 o 
   3   2  15      149.89      139.25      8.59 o 
   4   2  15      191.45      193.89     11.10 o 
   5   2  15        2.82        6.99      7.50 o 
   6   2  15        0.07        2.73     10.33 o 
   7   2  15       11.15       50.03     21.11 o 
   0   3  15       48.05       62.13      6.61 o 
   1   3  15        6.04       16.11      7.32 o 
   2   3  15       63.77       65.32      5.98 o 
   3   3  15      116.71      114.18      7.79 o 
   4   3  15       38.10       41.82     10.43 o 
   5   3  15        0.56       10.37     15.37 o 
   6   3  15       19.71       16.11    141.78 o 
   7   3  15        0.87       14.28     29.77 o 
   0   4  15        0.85        7.80      7.04 o 
   1   4  15       18.73       34.40     13.48 o 
   2   4  15       15.62       38.02      6.11 o 
   3   4  15        1.39        5.26      8.03 o 
   4   4  15        0.03       21.23     12.08 o 
   5   4  15        4.66       26.36     10.62 o 
   6   4  15        0.37        4.03     67.84 o 
   7   4  15       26.99       26.84     34.65 o 
   0   5  15       30.65       32.70     12.93 o 
   1   5  15       56.97       48.07     12.57 o 
   2   5  15        0.11        5.37      7.08 o 
   3   5  15        2.50        9.40      8.79 o 
   4   5  15        4.04       22.57      8.30 o 
   5   5  15      116.57      128.36     17.45 o 
   6   5  15       54.66      108.60    238.42 o 
   1   6  15       19.08       29.41      6.10 o 
   2   6  15        5.43       11.23      8.91 o 
   3   6  15        9.60       16.84      7.44 o 
   4   6  15       32.05       41.61     15.37 o 
   5   6  15       12.99       23.18      7.81 o 
   6   6  15       27.52       45.76     97.49 o 
   2   7  15        4.03       14.76      8.54 o 
   3   7  15        3.50       12.93      7.57 o 
   4   7  15        0.01       11.96      7.08 o 
   5   7  15       10.08       24.89     11.96 o 
   3   2  16       23.06       27.66      7.61 o 
   3   3  16        9.65       22.99      7.37 o 
   4   3  16       34.41       56.49      7.40 o 
                                                 
